# Supplementary material for: The impact of HLA polymorphism on herpesvirus infection and disease
Source: Immunogenetics. 2023 Jan 3;75(3):231–47. doi: 10.1007/s00251-022-01288-z (PMC10205880; doi:10.1007/s00251-022-01288-z)
Supplement: Supplementary file 1 — Supplementary file1 (XLSX 96 KB) [file 251_2022_1288_MOESM1_ESM.xlsx]

## Sheet: HLA_alleles_herpesvirus_4metaAn
Gene	Allele-2dig	Allele-4dig	Virus	Phenotype	OR	lower_CI	upper_CI	Statistic	Cases	Controls	Control_annot	Case_p	Control_p	GWAS	Study
HLA-B	HLA-B*07	HLA-B*07:02	KSHV	AIDS-KS	0.73	0.45	1.2	OR	157	523	AIDS				Castro2019GenesImmun
HLA-B	HLA-B*08	HLA-B*08:01	KSHV	AIDS-KS	1.23	0.51	2.96	OR	157	523	AIDS				Castro2019GenesImmun
HLA-B	HLA-B*14	HLA-B*14:01	KSHV	AIDS-KS	4.27	1.67	10.91	OR	157	523	AIDS				Castro2019GenesImmun
HLA-B	HLA-B*14	HLA-B*14:02	KSHV	AIDS-KS	2.25	0.91	5.56	OR	157	523	AIDS				Castro2019GenesImmun
HLA-B	HLA-B*14	HLA-B*14:03	KSHV	AIDS-KS	1.93	0.8	4.64	OR	157	523	AIDS				Castro2019GenesImmun
HLA-B	HLA-B*15	HLA-B*15:03	KSHV	AIDS-KS	0.57	0.27	1.22	OR	157	523	AIDS				Castro2019GenesImmun
HLA-B	HLA-B*15	HLA-B*15:10	KSHV	AIDS-KS	0.52	0.22	1.23	OR	157	523	AIDS				Castro2019GenesImmun
HLA-B	HLA-B*15	HLA-B*15:16	KSHV	AIDS-KS	0.52	0.15	1.77	OR	157	523	AIDS				Castro2019GenesImmun
HLA-B	HLA-B*18	HLA-B*18:01	KSHV	AIDS-KS	1.89	0.99	3.61	OR	157	523	AIDS				Castro2019GenesImmun
HLA-B	HLA-B*35	HLA-B*35:01	KSHV	AIDS-KS	0.6	0.35	1.04	OR	157	523	AIDS				Castro2019GenesImmun
HLA-B	HLA-B*42	HLA-B*42:01	KSHV	AIDS-KS	1.41	0.76	2.61	OR	157	523	AIDS				Castro2019GenesImmun
HLA-B	HLA-B*44	HLA-B*44:03	KSHV	AIDS-KS	0.77	0.44	1.35	OR	157	523	AIDS				Castro2019GenesImmun
HLA-B	HLA-B*44	HLA-B*44:07	KSHV	AIDS-KS	2.03	0.88	4.68	OR	157	523	AIDS				Castro2019GenesImmun
HLA-B	HLA-B*45	HLA-B*45:01	KSHV	AIDS-KS	0.72	0.36	1.43	OR	157	523	AIDS				Castro2019GenesImmun
HLA-B	HLA-B*49	HLA-B*49:01	KSHV	AIDS-KS	0.82	0.49	1.38	OR	157	523	AIDS				Castro2019GenesImmun
HLA-B	HLA-B*51	HLA-B*51:01	KSHV	AIDS-KS	0.55	0.16	1.88	OR	157	523	AIDS				Castro2019GenesImmun
HLA-B	HLA-B*53	HLA-B*53:01	KSHV	AIDS-KS	1.67	1.13	2.45	OR	157	523	AIDS				Castro2019GenesImmun
HLA-B	HLA-B*57	HLA-B*57:03	KSHV	AIDS-KS	0.71	0.29	1.73	OR	157	523	AIDS				Castro2019GenesImmun
HLA-B	HLA-B*58	HLA-B*58:01	KSHV	AIDS-KS	0.89	0.49	1.59	OR	157	523	AIDS				Castro2019GenesImmun
HLA-B	HLA-B*58	HLA-B*58:02	KSHV	AIDS-KS	0.9	0.6	1.34	OR	157	523	AIDS				Castro2019GenesImmun
HLA-B	HLA-B*81	HLA-B*81:01	KSHV	AIDS-KS	1.3	0.66	2.57	OR	157	523	AIDS				Castro2019GenesImmun
HLA-DRB1	HLA-DRB1*01	HLA-DRB1*01:02	KSHV	AIDS-KS	0.67	0.34	1.34	OR	157	523	AIDS				Castro2019GenesImmun
HLA-DRB1	HLA-DRB1*03	HLA-DRB1*03:01	KSHV	AIDS-KS	0.48	0.25	0.91	OR	157	523	AIDS				Castro2019GenesImmun
HLA-DRB1	HLA-DRB1*03	HLA-DRB1*03:02	KSHV	AIDS-KS	1.76	1.03	2.99	OR	157	523	AIDS				Castro2019GenesImmun
HLA-DRB1	HLA-DRB1*07	HLA-DRB1*07:01	KSHV	AIDS-KS	0.81	0.44	1.47	OR	157	523	AIDS				Castro2019GenesImmun
HLA-DRB1	HLA-DRB1*08	HLA-DRB1*08:04	KSHV	AIDS-KS	0.82	0.48	1.4	OR	157	523	AIDS				Castro2019GenesImmun
HLA-DRB1	HLA-DRB1*11	HLA-DRB1*11:01	KSHV	AIDS-KS	1.75	1.13	2.69	OR	157	523	AIDS				Castro2019GenesImmun
HLA-DRB1	HLA-DRB1*11	HLA-DRB1*11:02	KSHV	AIDS-KS	0.8	0.37	1.76	OR	157	523	AIDS				Castro2019GenesImmun
HLA-DRB1	HLA-DRB1*12	HLA-DRB1*12:01	KSHV	AIDS-KS	1.21	0.7	2.11	OR	157	523	AIDS				Castro2019GenesImmun
HLA-DRB1	HLA-DRB1*13	HLA-DRB1*13:01	KSHV	AIDS-KS	1.18	0.83	1.66	OR	157	523	AIDS				Castro2019GenesImmun
HLA-DRB1	HLA-DRB1*13	HLA-DRB1*13:02	KSHV	AIDS-KS	1.32	0.78	2.22	OR	157	523	AIDS				Castro2019GenesImmun
HLA-DRB1	HLA-DRB1*13	HLA-DRB1*13:03	KSHV	AIDS-KS	0.38	0.11	1.26	OR	157	523	AIDS				Castro2019GenesImmun
HLA-DRB1	HLA-DRB1*15	HLA-DRB1*15:03	KSHV	AIDS-KS	0.82	0.62	1.09	OR	157	523	AIDS				Castro2019GenesImmun
HLA-DRB1	HLA-DRB1*13	HLA-DRB1*13:03	KSHV	AIDS-KS	0.38	0.11	1.26	OR	157	523	AIDS				Castro2019GenesImmun
HLA-DRB1	HLA-DRB1*15	HLA-DRB1*15:03	KSHV	AIDS-KS	0.82	0.62	1.09	OR	157	523	AIDS				Castro2019GenesImmun
HLA-DRB1	HLA-DRB1*01	HLA-DRB1*01:01	KSHV	AIDS-KS					147	147	AIDS-KSHV	12.93	12.24		Dorak2005JMedVirol
HLA-DRB1	HLA-DRB1*01	HLA-DRB1*01:02	KSHV	AIDS-KS					147	147	AIDS-KSHV	4.76	2.04		Dorak2005JMedVirol
HLA-DRB1	HLA-DRB1*01	HLA-DRB1*01:03	KSHV	AIDS-KS					147	147	AIDS-KSHV	2.72	4.08		Dorak2005JMedVirol
HLA-DRB1	HLA-DRB1*03	HLA-DRB1*03:01	KSHV	AIDS-KS					147	147	AIDS-KSHV	17.69	17.01		Dorak2005JMedVirol
HLA-DRB1	HLA-DRB1*04	HLA-DRB1*04:01	KSHV	AIDS-KS					147	147	AIDS-KSHV	19.73	15.65		Dorak2005JMedVirol
HLA-DRB1	HLA-DRB1*04	HLA-DRB1*04:02	KSHV	AIDS-KS					147	147	AIDS-KSHV	0.68	4.08		Dorak2005JMedVirol
HLA-DRB1	HLA-DRB1*04	HLA-DRB1*04:04	KSHV	AIDS-KS					147	147	AIDS-KSHV	4.08	8.84		Dorak2005JMedVirol
HLA-DRB1	HLA-DRB1*07	HLA-DRB1*07:01	KSHV	AIDS-KS					147	147	AIDS-KSHV	19.73	28.57		Dorak2005JMedVirol
HLA-DRB1	HLA-DRB1*08	HLA-DRB1*08:01	KSHV	AIDS-KS					147	147	AIDS-KSHV	1.36	4.76		Dorak2005JMedVirol
HLA-DRB1	HLA-DRB1*09	HLA-DRB1*09:01	KSHV	AIDS-KS					147	147	AIDS-KSHV	0.68	4.08		Dorak2005JMedVirol
HLA-DRB1	HLA-DRB1*10	HLA-DRB1*10:01	KSHV	AIDS-KS					147	147	AIDS-KSHV	0.68	2.04		Dorak2005JMedVirol
HLA-DRB1	HLA-DRB1*11	HLA-DRB1*11:01	KSHV	AIDS-KS					147	147	AIDS-KSHV	10.88	12.93		Dorak2005JMedVirol
HLA-DRB1	HLA-DRB1*11	HLA-DRB1*11:02	KSHV	AIDS-KS					147	147	AIDS-KSHV	1.36	0.68		Dorak2005JMedVirol
HLA-DRB1	HLA-DRB1*11	HLA-DRB1*11:03	KSHV	AIDS-KS					147	147	AIDS-KSHV	3.4	2.72		Dorak2005JMedVirol
HLA-DRB1	HLA-DRB1*11	HLA-DRB1*11:04	KSHV	AIDS-KS					147	147	AIDS-KSHV	12.93	8.16		Dorak2005JMedVirol
HLA-DRB1	HLA-DRB1*12	HLA-DRB1*12:01	KSHV	AIDS-KS					147	147	AIDS-KSHV	4.76	2.72		Dorak2005JMedVirol
HLA-DRB1	HLA-DRB1*13	HLA-DRB1*13:01	KSHV	AIDS-KS					147	147	AIDS-KSHV	11.56	8.84		Dorak2005JMedVirol
HLA-DRB1	HLA-DRB1*13	HLA-DRB1*13:02	KSHV	AIDS-KS					147	147	AIDS-KSHV	8.84	3.4		Dorak2005JMedVirol
HLA-DRB1	HLA-DRB1*13	HLA-DRB1*13:03	KSHV	AIDS-KS					147	147	AIDS-KSHV	1.36	1.36		Dorak2005JMedVirol
HLA-DRB1	HLA-DRB1*14	HLA-DRB1*14:01	KSHV	AIDS-KS					147	147	AIDS-KSHV	4.76	4.08		Dorak2005JMedVirol
HLA-DRB1	HLA-DRB1*15	HLA-DRB1*15:01	KSHV	AIDS-KS					147	147	AIDS-KSHV	27.21	21.77		Dorak2005JMedVirol
HLA-DRB1	HLA-DRB1*16	HLA-DRB1*16:01	KSHV	AIDS-KS					147	147	AIDS-KSHV	3.4	4.76		Dorak2005JMedVirol
HLA-B	HLA-B*07	HLA-B*07:02	KSHV	AIDS-KS					147	147	AIDS-KSHV	30.34	25.34		Dorak2005JMedVirol
HLA-B	HLA-B*08	HLA-B*08:01	KSHV	AIDS-KS					147	147	AIDS-KSHV	13.79	13.7		Dorak2005JMedVirol
HLA-B	HLA-B*13	HLA-B*13:02	KSHV	AIDS-KS					147	147	AIDS-KSHV	6.21	4.79		Dorak2005JMedVirol
HLA-B	HLA-B*14	HLA-B*14:01	KSHV	AIDS-KS					147	147	AIDS-KSHV	1.38	3.72		Dorak2005JMedVirol
HLA-B	HLA-B*14	HLA-B*14:02	KSHV	AIDS-KS					147	147	AIDS-KSHV	7.59	2.74		Dorak2005JMedVirol
HLA-B	HLA-B*15	HLA-B*15:01	KSHV	AIDS-KS					147	147	AIDS-KSHV	13.79	10.96		Dorak2005JMedVirol
HLA-B	HLA-B*18	HLA-B*18:01	KSHV	AIDS-KS					147	147	AIDS-KSHV	9.66	13.7		Dorak2005JMedVirol
HLA-B	HLA-B*27	HLA-B*27:02	KSHV	AIDS-KS					147	147	AIDS-KSHV	0	2.74		Dorak2005JMedVirol
HLA-B	HLA-B*27	HLA-B*27:05	KSHV	AIDS-KS					147	147	AIDS-KSHV	5.52	10.96		Dorak2005JMedVirol
HLA-B	HLA-B*35	HLA-B*35:01	KSHV	AIDS-KS					147	147	AIDS-KSHV	14.48	13.01		Dorak2005JMedVirol
HLA-B	HLA-B*35	HLA-B*35:02	KSHV	AIDS-KS					147	147	AIDS-KSHV	4.14	2.74		Dorak2005JMedVirol
HLA-B	HLA-B*35	HLA-B*35:03	KSHV	AIDS-KS					147	147	AIDS-KSHV	2.76	2.05		Dorak2005JMedVirol
HLA-B	HLA-B*38	HLA-B*38:01	KSHV	AIDS-KS					147	147	AIDS-KSHV	6.9	2.05		Dorak2005JMedVirol
HLA-B	HLA-B*40	HLA-B*40:01	KSHV	AIDS-KS					147	147	AIDS-KSHV	7.59	7.53		Dorak2005JMedVirol
HLA-B	HLA-B*44	HLA-B*44:02	KSHV	AIDS-KS					147	147	AIDS-KSHV	13.1	16.44		Dorak2005JMedVirol
HLA-B	HLA-B*44	HLA-B*44:03	KSHV	AIDS-KS					147	147	AIDS-KSHV	11.72	12.32		Dorak2005JMedVirol
HLA-B	HLA-B*45	HLA-B*45:01	KSHV	AIDS-KS					147	147	AIDS-KSHV	2.76	1.37		Dorak2005JMedVirol
HLA-B	HLA-B*49	HLA-B*49:01	KSHV	AIDS-KS					147	147	AIDS-KSHV	4.83	6.16		Dorak2005JMedVirol
HLA-B	HLA-B*50	HLA-B*50:01	KSHV	AIDS-KS					147	147	AIDS-KSHV	11.72	10.96		Dorak2005JMedVirol
HLA-B	HLA-B*51	HLA-B*51:01	KSHV	AIDS-KS					147	147	AIDS-KSHV	2.07	0.68		Dorak2005JMedVirol
HLA-B	HLA-B*52	HLA-B*52:01	KSHV	AIDS-KS					147	147	AIDS-KSHV	3.45	2.05		Dorak2005JMedVirol
HLA-B	HLA-B*55	HLA-B*55:01	KSHV	AIDS-KS					147	147	AIDS-KSHV	2.07	2.74		Dorak2005JMedVirol
HLA-B	HLA-B*56	HLA-B*56:01	KSHV	AIDS-KS					147	147	AIDS-KSHV	0.69	2.05		Dorak2005JMedVirol
HLA-B	HLA-B*57	HLA-B*57:01	KSHV	AIDS-KS					147	147	AIDS-KSHV	2.76	5.48		Dorak2005JMedVirol
HLA-DQB1	HLA-DQB1*02	HLA-DQB1*02:01	KSHV	AIDS-KS					147	147	AIDS-KSHV	32.65	43.54		Dorak2005JMedVirol
HLA-DQB1	HLA-DQB1*03	HLA-DQB1*03:01	KSHV	AIDS-KS					147	147	AIDS-KSHV	47.62	38.1		Dorak2005JMedVirol
HLA-DQB1	HLA-DQB1*03	HLA-DQB1*03:02	KSHV	AIDS-KS					147	147	AIDS-KSHV	18.37	17.69		Dorak2005JMedVirol
HLA-DQB1	HLA-DQB1*03	HLA-DQB1*03:03	KSHV	AIDS-KS					147	147	AIDS-KSHV	17.69	17.01		Dorak2005JMedVirol
HLA-DQB1	HLA-DQB1*03	HLA-DQB1*03:04	KSHV	AIDS-KS					147	147	AIDS-KSHV	0.68	0		Dorak2005JMedVirol
HLA-DQB1	HLA-DQB1*04	HLA-DQB1*04:02	KSHV	AIDS-KS					147	147	AIDS-KSHV	2.72	4.76		Dorak2005JMedVirol
HLA-DQB1	HLA-DQB1*05	HLA-DQB1*05:01	KSHV	AIDS-KS					147	147	AIDS-KSHV	20.41	21.09		Dorak2005JMedVirol
HLA-DQB1	HLA-DQB1*05	HLA-DQB1*05:02	KSHV	AIDS-KS					147	147	AIDS-KSHV	4.08	4.76		Dorak2005JMedVirol
HLA-DQB1	HLA-DQB1*05	HLA-DQB1*05:03	KSHV	AIDS-KS					147	147	AIDS-KSHV	6.12	4.08		Dorak2005JMedVirol
HLA-DQB1	HLA-DQB1*05	HLA-DQB1*05:04	KSHV	AIDS-KS					147	147	AIDS-KSHV	0.68	0		Dorak2005JMedVirol
HLA-DQB1	HLA-DQB1*06	HLA-DQB1*06:01	KSHV	AIDS-KS					147	147	AIDS-KSHV	3.4	2.72		Dorak2005JMedVirol
HLA-DQB1	HLA-DQB1*06	HLA-DQB1*06:02	KSHV	AIDS-KS					147	147	AIDS-KSHV	25.17	22.45		Dorak2005JMedVirol
HLA-DQB1	HLA-DQB1*06	HLA-DQB1*06:03	KSHV	AIDS-KS					147	147	AIDS-KSHV	11.56	9.52		Dorak2005JMedVirol
HLA-DQB1	HLA-DQB1*06	HLA-DQB1*06:04	KSHV	AIDS-KS					147	147	AIDS-KSHV	8.16	3.4		Dorak2005JMedVirol
HLA-DQB1	HLA-DQB1*06	HLA-DQB1*06:09	KSHV	AIDS-KS					147	147	AIDS-KSHV	0	0.68		Dorak2005JMedVirol
HLA-DRB1	HLA-DRB1*01		KSHV	AIDS-KS					94	122	AIDS-KSHV	30.9	17.2		Gaya2004AIDS
HLA-DRB1	HLA-DRB1*03		KSHV	AIDS-KS					94	122	AIDS-KSHV	21.3	18.9		Gaya2004AIDS
HLA-DRB1	HLA-DRB1*04		KSHV	AIDS-KS					94	122	AIDS-KSHV	29.8	24.6		Gaya2004AIDS
HLA-DRB1	HLA-DRB1*07		KSHV	AIDS-KS					94	122	AIDS-KSHV	27.7	32.8		Gaya2004AIDS
HLA-DRB1	HLA-DRB1*08		KSHV	AIDS-KS					94	122	AIDS-KSHV	1.1	4.1		Gaya2004AIDS
HLA-DRB1	HLA-DRB1*09		KSHV	AIDS-KS					94	122	AIDS-KSHV	0	0.8		Gaya2004AIDS
HLA-DRB1	HLA-DRB1*10		KSHV	AIDS-KS					94	122	AIDS-KSHV	2.1	0		Gaya2004AIDS
HLA-DRB1	HLA-DRB1*11		KSHV	AIDS-KS					94	122	AIDS-KSHV	22.3	22.1		Gaya2004AIDS
HLA-DRB1	HLA-DRB1*12		KSHV	AIDS-KS					94	122	AIDS-KSHV	1.1	8.2		Gaya2004AIDS
HLA-DRB1	HLA-DRB1*13		KSHV	AIDS-KS					94	122	AIDS-KSHV	21.3	24.6		Gaya2004AIDS
HLA-DRB1	HLA-DRB1*14		KSHV	AIDS-KS					94	122	AIDS-KSHV	4.3	9.8		Gaya2004AIDS
HLA-DRB1	HLA-DRB1*15		KSHV	AIDS-KS					94	122	AIDS-KSHV	20.2	22.1		Gaya2004AIDS
HLA-DRB1	HLA-DRB1*16		KSHV	AIDS-KS					94	122	AIDS-KSHV	2.1	1.6		Gaya2004AIDS
HLA-A	HLA-A*02	HLA-A*02:01	VZV	Chickenpox	0.92	0.91	0.93	OR	200000	0	Healthy			TRUE	Tian2017NatComm
HLA-DQA1	HLA-DQA1*01	HLA-DQA1*01:01	HSV-1	ErythemaMultiforme					46	202	Healthy	28.26	25.25		Malo2002ScandJImmunol
HLA-DRB1	HLA-DRB1*01	HLA-DRB1*01:01	HSV-1	ErythemaMultiforme					46	202	Healthy	13.04	15.84		Malo2002ScandJImmunol
HLA-DQA1	HLA-DQA1*01	HLA-DQA1*01:02	HSV-1	ErythemaMultiforme					46	202	Healthy	39.13	41.09		Malo2002ScandJImmunol
HLA-DRB1	HLA-DRB1*01	HLA-DRB1*01:02	HSV-1	ErythemaMultiforme					46	202	Healthy	6.52	4.95		Malo2002ScandJImmunol
HLA-DQA1	HLA-DQA1*01	HLA-DQA1*01:03	HSV-1	ErythemaMultiforme					46	202	Healthy	15.22	19.31		Malo2002ScandJImmunol
HLA-DRB1	HLA-DRB1*01	HLA-DRB1*01:03	HSV-1	ErythemaMultiforme					46	202	Healthy	0	0.5		Malo2002ScandJImmunol
HLA-DQA1	HLA-DQA1*02	HLA-DQA1*02:01	HSV-1	ErythemaMultiforme					46	202	Healthy	28.26	20.3		Malo2002ScandJImmunol
HLA-DQB1	HLA-DQB1*02	HLA-DQB1*02:01	HSV-1	ErythemaMultiforme					46	202	Healthy	26.09	34.65		Malo2002ScandJImmunol
HLA-DQA1	HLA-DQA1*03	HLA-DQA1*03:01	HSV-1	ErythemaMultiforme					46	202	Healthy	43.48	29.2		Malo2002ScandJImmunol
HLA-DQB1	HLA-DQB1*03	HLA-DQB1*03:01	HSV-1	ErythemaMultiforme					46	202	Healthy	23.91	34.65		Malo2002ScandJImmunol
HLA-DRB1	HLA-DRB1*03	HLA-DRB1*03:01	HSV-1	ErythemaMultiforme					46	202	Healthy	4.35	18.32		Malo2002ScandJImmunol
HLA-DQB1	HLA-DQB1*03	HLA-DQB1*03:02	HSV-1	ErythemaMultiforme					46	202	Healthy	41.3	18.81		Malo2002ScandJImmunol
HLA-DQB1	HLA-DQB1*03	HLA-DQB1*03:03	HSV-1	ErythemaMultiforme					46	202	Healthy	6.52	5.45		Malo2002ScandJImmunol
HLA-DQB1	HLA-DQB1*03	HLA-DQB1*03:05	HSV-1	ErythemaMultiforme					46	202	Healthy	0	0.5		Malo2002ScandJImmunol
HLA-DQA1	HLA-DQA1*04	HLA-DQA1*04:01	HSV-1	ErythemaMultiforme					46	202	Healthy	6.52	6.44		Malo2002ScandJImmunol
HLA-DQB1	HLA-DQB1*04	HLA-DQB1*04:01	HSV-1	ErythemaMultiforme					46	202	Healthy	0	0		Malo2002ScandJImmunol
HLA-DRB1	HLA-DRB1*04	HLA-DRB1*04:01	HSV-1	ErythemaMultiforme					46	202	Healthy	34.78	17.33		Malo2002ScandJImmunol
HLA-DQB1	HLA-DQB1*04	HLA-DQB1*04:02	HSV-1	ErythemaMultiforme					46	202	Healthy	6.52	6.44		Malo2002ScandJImmunol
HLA-DRB1	HLA-DRB1*04	HLA-DRB1*04:02	HSV-1	ErythemaMultiforme					46	202	Healthy	4.34	0.99		Malo2002ScandJImmunol
HLA-DRB1	HLA-DRB1*04	HLA-DRB1*04:03	HSV-1	ErythemaMultiforme					46	202	Healthy	2.17	1.98		Malo2002ScandJImmunol
HLA-DRB1	HLA-DRB1*04	HLA-DRB1*04:04	HSV-1	ErythemaMultiforme					46	202	Healthy	2.17	3.47		Malo2002ScandJImmunol
HLA-DRB1	HLA-DRB1*04	HLA-DRB1*04:05	HSV-1	ErythemaMultiforme					46	202	Healthy	2.17	0.99		Malo2002ScandJImmunol
HLA-DRB1	HLA-DRB1*04	HLA-DRB1*04:07	HSV-1	ErythemaMultiforme					46	202	Healthy	0	0.99		Malo2002ScandJImmunol
HLA-DRB1	HLA-DRB1*04	HLA-DRB1*04:08	HSV-1	ErythemaMultiforme					46	202	Healthy	0	1.49		Malo2002ScandJImmunol
HLA-DQA1	HLA-DQA1*05	HLA-DQA1*05:01	HSV-1	ErythemaMultiforme					46	202	Healthy	26.09	44.05		Malo2002ScandJImmunol
HLA-DQB1	HLA-DQB1*05	HLA-DQB1*05:01	HSV-1	ErythemaMultiforme					46	202	Healthy	21.74	20.3		Malo2002ScandJImmunol
HLA-DQB1	HLA-DQB1*05	HLA-DQB1*05:02	HSV-1	ErythemaMultiforme					46	202	Healthy	10.87	7.92		Malo2002ScandJImmunol
HLA-DQB1	HLA-DQB1*05	HLA-DQB1*05:03	HSV-1	ErythemaMultiforme					46	202	Healthy	6.52	4.95		Malo2002ScandJImmunol
HLA-DQB1	HLA-DQB1*06	HLA-DQB1*06:01	HSV-1	ErythemaMultiforme					46	202	Healthy	2.17	1.98		Malo2002ScandJImmunol
HLA-DQB1	HLA-DQB1*06	HLA-DQB1*06:02	HSV-1	ErythemaMultiforme					46	202	Healthy	26.09	25.74		Malo2002ScandJImmunol
HLA-DQB1	HLA-DQB1*06	HLA-DQB1*06:03	HSV-1	ErythemaMultiforme					46	202	Healthy	15.22	17.82		Malo2002ScandJImmunol
HLA-DQB1	HLA-DQB1*06	HLA-DQB1*06:04	HSV-1	ErythemaMultiforme					46	202	Healthy	2.17	8.91		Malo2002ScandJImmunol
HLA-DRB1	HLA-DRB1*07	HLA-DRB1*07:01	HSV-1	ErythemaMultiforme					46	202	Healthy	28.26	20.3		Malo2002ScandJImmunol
HLA-DRB1	HLA-DRB1*08	HLA-DRB1*08:01	HSV-1	ErythemaMultiforme					46	202	Healthy	4.35	5.94		Malo2002ScandJImmunol
HLA-DRB1	HLA-DRB1*08	HLA-DRB1*08:03	HSV-1	ErythemaMultiforme					46	202	Healthy	0	0.5		Malo2002ScandJImmunol
HLA-DRB1	HLA-DRB1*08	HLA-DRB1*08:04	HSV-1	ErythemaMultiforme					46	202	Healthy	2.17	0.5		Malo2002ScandJImmunol
HLA-DRB1	HLA-DRB1*09	HLA-DRB1*09:01	HSV-1	ErythemaMultiforme					46	202	Healthy	0	1.98		Malo2002ScandJImmunol
HLA-DRB1	HLA-DRB1*10	HLA-DRB1*10:01	HSV-1	ErythemaMultiforme					46	202	Healthy	4.35	0.99		Malo2002ScandJImmunol
HLA-DRB1	HLA-DRB1*11	HLA-DRB1*11:01	HSV-1	ErythemaMultiforme					46	202	Healthy	10.87	15.84		Malo2002ScandJImmunol
HLA-DRB1	HLA-DRB1*11	HLA-DRB1*11:02	HSV-1	ErythemaMultiforme					46	202	Healthy	2.17	0.5		Malo2002ScandJImmunol
HLA-DRB1	HLA-DRB1*11	HLA-DRB1*11:03	HSV-1	ErythemaMultiforme					46	202	Healthy	2.17	0.99		Malo2002ScandJImmunol
HLA-DRB1	HLA-DRB1*11	HLA-DRB1*11:04	HSV-1	ErythemaMultiforme					46	202	Healthy	4.35	5.45		Malo2002ScandJImmunol
HLA-DRB1	HLA-DRB1*12	HLA-DRB1*12:01	HSV-1	ErythemaMultiforme					46	202	Healthy	2.17	3.47		Malo2002ScandJImmunol
HLA-DRB1	HLA-DRB1*13	HLA-DRB1*13:01	HSV-1	ErythemaMultiforme					46	202	Healthy	13.04	17.82		Malo2002ScandJImmunol
HLA-DRB1	HLA-DRB1*13	HLA-DRB1*13:02	HSV-1	ErythemaMultiforme					46	202	Healthy	2.17	8.91		Malo2002ScandJImmunol
HLA-DRB1	HLA-DRB1*13	HLA-DRB1*13:03	HSV-1	ErythemaMultiforme					46	202	Healthy	0	1.98		Malo2002ScandJImmunol
HLA-DRB1	HLA-DRB1*13	HLA-DRB1*13:05	HSV-1	ErythemaMultiforme					46	202	Healthy	0	0.5		Malo2002ScandJImmunol
HLA-DRB1	HLA-DRB1*14	HLA-DRB1*14:01	HSV-1	ErythemaMultiforme					46	202	Healthy	6.52	4.46		Malo2002ScandJImmunol
HLA-DRB1	HLA-DRB1*15	HLA-DRB1*15:01	HSV-1	ErythemaMultiforme					46	202	Healthy	28.26	26.73		Malo2002ScandJImmunol
HLA-DRB1	HLA-DRB1*15	HLA-DRB1*15:02	HSV-1	ErythemaMultiforme					46	202	Healthy	2.17	1.98		Malo2002ScandJImmunol
HLA-DRB1	HLA-DRB1*16	HLA-DRB1*16:01	HSV-1	ErythemaMultiforme					46	202	Healthy	10.87	6.93		Malo2002ScandJImmunol
HLA-A	HLA-A*01		HSV-1	HerpesKeratitis					48	545	Healthy	27	28		MeyersElliott1980AmJOpthamol
HLA-A	HLA-A*02		HSV-1	HerpesKeratitis					48	545	Healthy	46	51		MeyersElliott1980AmJOpthamol
HLA-A	HLA-A*03		HSV-1	HerpesKeratitis					48	545	Healthy	23	20		MeyersElliott1980AmJOpthamol
HLA-A	HLA-A*11		HSV-1	HerpesKeratitis					48	545	Healthy	10	12		MeyersElliott1980AmJOpthamol
HLA-A	HLA-A*25		HSV-1	HerpesKeratitis					48	545	Healthy	2	4		MeyersElliott1980AmJOpthamol
HLA-A	HLA-A*26		HSV-1	HerpesKeratitis					48	545	Healthy	8	7		MeyersElliott1980AmJOpthamol
HLA-A	HLA-A*29		HSV-1	HerpesKeratitis					48	545	Healthy	2	7		MeyersElliott1980AmJOpthamol
HLA-A	HLA-A*23		HSV-1	HerpesKeratitis					48	545	Healthy	4	4		MeyersElliott1980AmJOpthamol
HLA-A	HLA-A*24		HSV-1	HerpesKeratitis					48	545	Healthy	15	19		MeyersElliott1980AmJOpthamol
HLA-A	HLA-A*25		HSV-1	HerpesKeratitis					48	545	Healthy	15	6		MeyersElliott1980AmJOpthamol
HLA-A	HLA-A*31		HSV-1	HerpesKeratitis					48	545	Healthy	6	6		MeyersElliott1980AmJOpthamol
HLA-A	HLA-A*32		HSV-1	HerpesKeratitis					48	545	Healthy	10	7		MeyersElliott1980AmJOpthamol
HLA-B	HLA-B*07		HSV-1	HerpesKeratitis					48	545	Healthy	17	23		MeyersElliott1980AmJOpthamol
HLA-B	HLA-B*08		HSV-1	HerpesKeratitis					48	545	Healthy	29	19		MeyersElliott1980AmJOpthamol
HLA-B	HLA-B*13		HSV-1	HerpesKeratitis					48	545	Healthy	8	5		MeyersElliott1980AmJOpthamol
HLA-B	HLA-B*14		HSV-1	HerpesKeratitis					48	545	Healthy	10	7		MeyersElliott1980AmJOpthamol
HLA-B	HLA-B*18		HSV-1	HerpesKeratitis					48	545	Healthy	8	8		MeyersElliott1980AmJOpthamol
HLA-B	HLA-B*27		HSV-1	HerpesKeratitis					48	545	Healthy	2	7		MeyersElliott1980AmJOpthamol
HLA-B	HLA-B*37		HSV-1	HerpesKeratitis					48	545	Healthy	4	3		MeyersElliott1980AmJOpthamol
HLA-B	HLA-B*40		HSV-1	HerpesKeratitis					48	545	Healthy	15	12		MeyersElliott1980AmJOpthamol
HLA-B	HLA-B*35		HSV-1	HerpesKeratitis					48	545	Healthy	15	18		MeyersElliott1980AmJOpthamol
HLA-B	HLA-B*38		HSV-1	HerpesKeratitis					48	545	Healthy	10	6		MeyersElliott1980AmJOpthamol
HLA-B	HLA-B*39		HSV-1	HerpesKeratitis					48	545	Healthy	0	3		MeyersElliott1980AmJOpthamol
HLA-B	HLA-B*49		HSV-1	HerpesKeratitis					48	545	Healthy	4	3		MeyersElliott1980AmJOpthamol
HLA-B	HLA-B*50		HSV-1	HerpesKeratitis					48	545	Healthy	2	3		MeyersElliott1980AmJOpthamol
HLA-C	HLA-C*01		HSV-1	HerpesKeratitis					48	545	Healthy	4	6		MeyersElliott1980AmJOpthamol
HLA-C	HLA-C*02		HSV-1	HerpesKeratitis					48	545	Healthy	8	10		MeyersElliott1980AmJOpthamol
HLA-C	HLA-C*03		HSV-1	HerpesKeratitis					48	545	Healthy	25	23		MeyersElliott1980AmJOpthamol
HLA-C	HLA-C*04		HSV-1	HerpesKeratitis					48	545	Healthy	17	16		MeyersElliott1980AmJOpthamol
HLA-DRB1	HLA-DRB1*01		HSV-1	HerpesKeratitis					48	545	Healthy	12	17		MeyersElliott1980AmJOpthamol
HLA-DRB1	HLA-DRB1*03		HSV-1	HerpesKeratitis					48	545	Healthy	48	27		MeyersElliott1980AmJOpthamol
HLA-DRB1	HLA-DRB1*04		HSV-1	HerpesKeratitis					48	545	Healthy	20	15		MeyersElliott1980AmJOpthamol
HLA-DRB1	HLA-DRB1*07		HSV-1	HerpesKeratitis					48	545	Healthy	36	23		MeyersElliott1980AmJOpthamol
HLA-A	HLA-A*01		HSV-2	HerpesLabialis					90	606	Healthy	55.5	25		Russell1975TissueAntigens
HLA-A	HLA-A*02		HSV-2	HerpesLabialis					90	606	Healthy	34.4	51.9		Russell1975TissueAntigens
HLA-A	HLA-A*03		HSV-2	HerpesLabialis					90	606	Healthy	28.8	27		Russell1975TissueAntigens
HLA-A	HLA-A*11		HSV-2	HerpesLabialis					90	606	Healthy	13.3	17.9		Russell1975TissueAntigens
HLA-A	HLA-A*01		EBV	HL	3.28	1.79	6.03	OR	70	59	Healthy				Niens2007Blood
HLA-A	HLA-A*02		EBV	HL	0.24	0.13	0.43	OR	70	59	Healthy				Niens2007Blood
HLA-A	HLA-A*03		EBV	HL				OR	70	59	Healthy	12.1	9.1		Niens2007Blood
HLA-A	HLA-A*01		EBV	HL	3.47	1.65	7.29	OR	278	656	Healthy				Hjalgrim2010PNAS
HLA-A	HLA-A*02		EBV	HL	0.21	0.07	0.59	OR	278	656	Healthy				Hjalgrim2010PNAS
HLA-A	HLA-A*01	HLA-A*01:01	EBV	HL	3.1	2.1	4.6	OR	155	347	Healthy				Johnson2015IntJCancer
HLA-A	HLA-A*02	HLA-A*02:01	EBV	HL	0.7	0.4	1	OR	155	347	Healthy				Johnson2015IntJCancer
HLA-A	HLA-A*03	HLA-A*03:01	EBV	HL	0.7	0.5	1.1	OR	155	347	Healthy				Johnson2015IntJCancer
HLA-A	HLA-A*24		EBV	HL	1.1	0.6	1.8	OR	155	347	Healthy				Johnson2015IntJCancer
HLA-A	HLA-A*11	HLA-A*11:01	EBV	HL	0.7	0.3	1.4	OR	155	347	Healthy				Johnson2015IntJCancer
HLA-C	HLA-C*07	HLA-C*07:01	EBV	HL	2.5	1.7	3.6	OR	155	347	Healthy				Johnson2015IntJCancer
HLA-C	HLA-C*07	HLA-C*07:02	EBV	HL	0.7	0.4	1.1	OR	155	347	Healthy				Johnson2015IntJCancer
HLA-C	HLA-C*06	HLA-C*06:02	EBV	HL	1.6	1	2.5	OR	155	347	Healthy				Johnson2015IntJCancer
HLA-C	HLA-C*05	HLA-C*05:01	EBV	HL	0.6	0.4	1	OR	155	347	Healthy				Johnson2015IntJCancer
HLA-C	HLA-C*04	HLA-C*04:01	EBV	HL	0.7	0.4	1.3	OR	155	347	Healthy				Johnson2015IntJCancer
HLA-C	HLA-C*03	HLA-C*03:03	EBV	HL	0.8	0.4	1.6	OR	155	347	Healthy				Johnson2015IntJCancer
HLA-B	HLA-B*08	HLA-B*08:01	EBV	HL	3	2	4.4	OR	155	347	Healthy				Johnson2015IntJCancer
HLA-B	HLA-B*07	HLA-B*07:02	EBV	HL	0.7	0.4	1.1	OR	155	347	Healthy				Johnson2015IntJCancer
HLA-B	HLA-B*44	HLA-B*44:02	EBV	HL	0.6	0.4	0.9	OR	155	347	Healthy				Johnson2015IntJCancer
HLA-B	HLA-B*15	HLA-B*15:01	EBV	HL	0.6	0.3	1.3	OR	155	347	Healthy				Johnson2015IntJCancer
HLA-B	HLA-B*37	HLA-B*37:01	EBV	HL	2.9	1.4	6.1	OR	155	347	Healthy				Johnson2015IntJCancer
HLA-B	HLA-B*27	HLA-B*27:05	EBV	HL	0.4	0.1	0.8	OR	155	347	Healthy				Johnson2015IntJCancer
HLA-B	HLA-B*44	HLA-B*44:03	EBV	HL	0.4	0.2	0.9	OR	155	347	Healthy				Johnson2015IntJCancer
HLA-B	HLA-B*35	HLA-B*35:01	EBV	HL	0.7	0.3	1.4	OR	155	347	Healthy				Johnson2015IntJCancer
HLA-DRB1	HLA-DRB1*03	HLA-DRB1*03:01	EBV	HL	2.3	1.5	3.5	OR	155	347	Healthy				Johnson2015IntJCancer
HLA-DRB1	HLA-DRB1*15	HLA-DRB1*15:01	EBV	HL	0.5	0.3	0.8	OR	155	347	Healthy				Johnson2015IntJCancer
HLA-DRB1	HLA-DRB1*04	HLA-DRB1*04:01	EBV	HL	0.5	0.3	0.8	OR	155	347	Healthy				Johnson2015IntJCancer
HLA-DRB1	HLA-DRB1*07	HLA-DRB1*07:01	EBV	HL	0.7	0.4	1.1	OR	155	347	Healthy				Johnson2015IntJCancer
HLA-DRB1	HLA-DRB1*01	HLA-DRB1*01:01	EBV	HL	0.8	0.5	1.3	OR	155	347	Healthy				Johnson2015IntJCancer
HLA-DRB1	HLA-DRB1*13	HLA-DRB1*13:01	EBV	HL	1.5	0.8	2.7	OR	155	347	Healthy				Johnson2015IntJCancer
HLA-DQA1	HLA-DQA1*05	HLA-DQA1*05:01	EBV	HL	1.4	0.9	2.3	OR	155	347	Healthy				Johnson2015IntJCancer
HLA-DQA1	HLA-DQA1*01	HLA-DQA1*01:02	EBV	HL	0.6	0.3	1.1	OR	155	347	Healthy				Johnson2015IntJCancer
HLA-DQA1	HLA-DQA1*03	HLA-DQA1*03:01	EBV	HL	0.8	0.4	1.3	OR	155	347	Healthy				Johnson2015IntJCancer
HLA-DQA1	HLA-DQA1*01	HLA-DQA1*01:01	EBV	HL	0.9	0.5	1.5	OR	155	347	Healthy				Johnson2015IntJCancer
HLA-DQA1	HLA-DQA1*02	HLA-DQA1*02:01	EBV	HL	1	0.6	1.8	OR	155	347	Healthy				Johnson2015IntJCancer
HLA-DQA1	HLA-DQA1*01	HLA-DQA1*01:03	EBV	HL	1.2	0.5	2.5	OR	155	347	Healthy				Johnson2015IntJCancer
HLA-DQB1	HLA-DQB1*02	HLA-DQB1*02:01	EBV	HL	1.8	1.1	3.1	OR	155	347	Healthy				Johnson2015IntJCancer
HLA-DQB1	HLA-DQB1*06	HLA-DQB1*06:02	EBV	HL	0.3	0.1	0.7	OR	155	347	Healthy				Johnson2015IntJCancer
HLA-DQB1	HLA-DQB1*05	HLA-DQB1*05:01	EBV	HL	1.1	0.6	1.9	OR	155	347	Healthy				Johnson2015IntJCancer
HLA-DQB1	HLA-DQB1*03	HLA-DQB1*03:01	EBV	HL	0.8	0.4	1.5	OR	155	347	Healthy				Johnson2015IntJCancer
HLA-DQB1	HLA-DQB1*03	HLA-DQB1*03:02	EBV	HL	0.7	0.3	1.3	OR	155	347	Healthy				Johnson2015IntJCancer
HLA-DQB1	HLA-DQB1*06	HLA-DQB1*06:03	EBV	HL	1.4	0.6	2.9	OR	155	347	Healthy				Johnson2015IntJCancer
HLA-DQB1	HLA-DQB1*03	HLA-DQB1*03:04	EBV	HL	1	0.4	2.3	OR	155	347	Healthy				Johnson2015IntJCancer
HLA-DQB1	HLA-DQB1*03	HLA-DQB1*03:03	EBV	HL	2.1	0.7	5.9	OR	155	347	Healthy				Johnson2015IntJCancer
HLA-DPB1	HLA-DPB1*04	HLA-DPB1*04:01	EBV	HL	1.1	0.6	1.8	OR	155	347	Healthy				Johnson2015IntJCancer
HLA-DPB1	HLA-DPB1*03	HLA-DPB1*03:01	EBV	HL	1.5	0.8	2.7	OR	155	347	Healthy				Johnson2015IntJCancer
HLA-DPB1	HLA-DPB1*02	HLA-DPB1*02:01	EBV	HL	1.5	0.8	2.8	OR	155	347	Healthy				Johnson2015IntJCancer
HLA-DPB1	HLA-DPB1*04	HLA-DPB1*04:02	EBV	HL	0.7	0.3	1.3	OR	155	347	Healthy				Johnson2015IntJCancer
HLA-DPB1	HLA-DPB1*01	HLA-DPB1*01:01	EBV	HL	0.3	0.1	0.9	OR	155	347	Healthy				Johnson2015IntJCancer
HLA-A	HLA-A*01		EBV	HL	2.33	1.33	4.1	OR	78	7554	Healthy				Huang2012PlosOne
HLA-A	HLA-A*02		EBV	HL	0.41	0.2	0.84	OR	78	7554	Healthy				Huang2012PlosOne
HLA-A	HLA-A*03		EBV	HL	1.14	0.58	2.25	OR	78	7554	Healthy				Huang2012PlosOne
HLA-A	HLA-A*09		EBV	HL	1.05	0.45	2.46	OR	78	7554	Healthy				Huang2012PlosOne
HLA-A	HLA-A*10		EBV	HL	1.38	0.35	5.49	OR	78	7554	Healthy				Huang2012PlosOne
HLA-A	HLA-A*11		EBV	HL	1.05	0.32	3.5	OR	78	7554	Healthy				Huang2012PlosOne
HLA-A	HLA-A*19		EBV	HL	0.76	0.3	1.92	OR	78	7554	Healthy				Huang2012PlosOne
HLA-A	HLA-A*28		EBV	HL	0.78	0.17	3.5	OR	78	7554	Healthy				Huang2012PlosOne
HLA-B	HLA-B*05		EBV	HL	1.91	0.77	4.7	OR	78	7554	Healthy				Huang2012PlosOne
HLA-B	HLA-B*07		EBV	HL	1.13	0.57	2.26	OR	78	7554	Healthy				Huang2012PlosOne
HLA-B	HLA-B*08		EBV	HL	1.32	0.65	2.65	OR	78	7554	Healthy				Huang2012PlosOne
HLA-B	HLA-B*12		EBV	HL	0.58	0.22	1.56	OR	78	7554	Healthy				Huang2012PlosOne
HLA-B	HLA-B*14		EBV	HL	1.3	0.19	8.94	OR	78	7554	Healthy				Huang2012PlosOne
HLA-B	HLA-B*15		EBV	HL	0.68	0.24	1.91	OR	78	7554	Healthy				Huang2012PlosOne
HLA-B	HLA-B*16		EBV	HL	0.6	0.09	4.09	OR	78	7554	Healthy				Huang2012PlosOne
HLA-B	HLA-B*17		EBV	HL	1.25	0.35	4.48	OR	78	7554	Healthy				Huang2012PlosOne
HLA-B	HLA-B*18		EBV	HL	1.03	0.23	4.62	OR	78	7554	Healthy				Huang2012PlosOne
HLA-B	HLA-B*21		EBV	HL	2.44	0.45	13.2	OR	78	7554	Healthy				Huang2012PlosOne
HLA-B	HLA-B*27		EBV	HL	0.15	0.01	4.1	OR	78	7554	Healthy				Huang2012PlosOne
HLA-B	HLA-B*35		EBV	HL	0.9	0.33	2.44	OR	78	7554	Healthy				Huang2012PlosOne
HLA-B	HLA-B*37		EBV	HL	4.87	1.84	12.89	OR	78	7554	Healthy				Huang2012PlosOne
HLA-B	HLA-B*40		EBV	HL	0.89	0.34	2.31	OR	78	7554	Healthy				Huang2012PlosOne
HLA-C	HLA-C*02		EBV	HL	0.82	0.19	3.46	OR	78	227	EBV-HL				Huang2012PlosOne
HLA-C	HLA-C*03		EBV	HL	0.83	0.34	2.05	OR	78	227	EBV-HL				Huang2012PlosOne
HLA-C	HLA-C*04		EBV	HL	0.86	0.32	2.31	OR	78	227	EBV-HL				Huang2012PlosOne
HLA-C	HLA-C*05		EBV	HL	0.77	0.2	2.98	OR	78	227	EBV-HL				Huang2012PlosOne
HLA-C	HLA-C*06		EBV	HL	2.5	0.91	6.87	OR	78	227	EBV-HL				Huang2012PlosOne
HLA-C	HLA-C*07		EBV	HL	0.89	0.47	1.67	OR	78	227	EBV-HL				Huang2012PlosOne
HLA-C	HLA-C*08		EBV	HL	1.35	0.22	8.19	OR	78	227	EBV-HL				Huang2012PlosOne
HLA-C	HLA-C*12		EBV	HL	1.07	0.15	7.52	OR	78	227	EBV-HL				Huang2012PlosOne
HLA-C	HLA-C*14		EBV	HL	1.11	0.12	10.5	OR	78	227	EBV-HL				Huang2012PlosOne
HLA-C	HLA-C*15		EBV	HL	1.86	0.41	8.43	OR	78	227	EBV-HL				Huang2012PlosOne
HLA-C	HLA-C*16		EBV	HL	2.99	0.2	44.64	OR	78	227	EBV-HL				Huang2012PlosOne
HLA-C	HLA-C*17		EBV	HL	0.74	0.02	29.5	OR	78	227	EBV-HL				Huang2012PlosOne
HLA-DQB1	HLA-DQB1*05/06		EBV	HL	1.02	0.55	1.89	OR	78	232	EBV-HL				Huang2012PlosOne
HLA-DQB1	HLA-DQB1*02		EBV	HL	1.11	0.49	2.52	OR	78	232	EBV-HL				Huang2012PlosOne
HLA-DQB1	HLA-DQB1*03		EBV	HL	0.76	0.38	1.52	OR	78	232	EBV-HL				Huang2012PlosOne
HLA-DQB1	HLA-DQB1*04		EBV	HL	3.63	0.64	20.5	OR	78	232	EBV-HL				Huang2012PlosOne
HLA-DRB1	HLA-DRB1*01		EBV	HL	0.95	0.4	2.22	OR	78	7554	Healthy				Huang2012PlosOne
HLA-DRB1	HLA-DRB1*15/16		EBV	HL	1.16	0.59	2.3	OR	78	7554	Healthy				Huang2012PlosOne
HLA-DRB1	HLA-DRB1*03		EBV	HL	1.09	0.52	2.28	OR	78	7554	Healthy				Huang2012PlosOne
HLA-DRB1	HLA-DRB1*04		EBV	HL	1.02	0.5	2.08	OR	78	7554	Healthy				Huang2012PlosOne
HLA-DRB1	HLA-DRB1*11/12		EBV	HL	0.59	0.19	1.85	OR	78	7554	Healthy				Huang2012PlosOne
HLA-DRB1	HLA-DRB1*13/14		EBV	HL	1.2	0.61	2.35	OR	78	7554	Healthy				Huang2012PlosOne
HLA-DRB1	HLA-DRB1*07		EBV	HL	0.42	0.12	1.5	OR	78	7554	Healthy				Huang2012PlosOne
HLA-DRB1	HLA-DRB1*08		EBV	HL	1.6	0.48	5.34	OR	78	7554	Healthy				Huang2012PlosOne
HLA-DRB1	HLA-DRB1*10		EBV	HL	4.41	1.08	17.93	OR	78	7554	Healthy				Huang2012PlosOne
HLA-DPB1	HLA-DPB1*01	HLA-DPB1*01:01	EBV	HL	0.58	0.09	3.62	OR	78	227	EBV-HL				Huang2012PlosOne
HLA-DPB1	HLA-DPB1*02	HLA-DPB1*02:01	EBV	HL	1.73	0.72	4.1	OR	78	227	EBV-HL				Huang2012PlosOne
HLA-DPB1	HLA-DPB1*03	HLA-DPB1*03:01	EBV	HL	0.73	0.31	1.71	OR	78	227	EBV-HL				Huang2012PlosOne
HLA-DPB1	HLA-DPB1*04	HLA-DPB1*04:01	EBV	HL	1.42	0.77	2.61	OR	78	227	EBV-HL				Huang2012PlosOne
HLA-DPB1	HLA-DPB1*04	HLA-DPB1*04:02	EBV	HL	0.34	0.07	1.67	OR	78	227	EBV-HL				Huang2012PlosOne
HLA-DPB1	HLA-DPB1*05	HLA-DPB1*05:01	EBV	HL	1.11	0.12	10.55	OR	78	227	EBV-HL				Huang2012PlosOne
HLA-DPB1	HLA-DPB1*06	HLA-DPB1*06:01	EBV	HL	1.79	0.16	20.21	OR	78	227	EBV-HL				Huang2012PlosOne
HLA-DPB1	HLA-DPB1*10	HLA-DPB1*10:01	EBV	HL	0.59	0.02	21.96	OR	78	227	EBV-HL				Huang2012PlosOne
HLA-DPB1	HLA-DPB1*13	HLA-DPB1*13:01	EBV	HL	1.32	0.18	9.8	OR	78	227	EBV-HL				Huang2012PlosOne
HLA-DPB1	HLA-DPB1*14	HLA-DPB1*14:01	EBV	HL	0.21	0.01	6.31	OR	78	227	EBV-HL				Huang2012PlosOne
HLA-DPB1	HLA-DPB1*19	HLA-DPB1*19:01	EBV	HL	1.88	0.28	12.58	OR	78	227	EBV-HL				Huang2012PlosOne
HLA-A	HLA-A*02	HLA-A*02:07	EBV	HL	6.34	2.33	17.28	OR	67	94	EBV-HL				Huang2012PlosOneB
HLA-A	HLA-A*01	HLA-A*01:01	VZV	HZ					42	125	Healthy	0	2		SatoTakeda2004Pain
HLA-A	HLA-A*02	HLA-A*02:01	VZV	HZ					42	125	Healthy	15.5	9.6		SatoTakeda2004Pain
HLA-A	HLA-A*02	HLA-A*02:06	VZV	HZ					42	125	Healthy	4.8	10		SatoTakeda2004Pain
HLA-A	HLA-A*02	HLA-A*02:07	VZV	HZ					42	125	Healthy	2.4	3.6		SatoTakeda2004Pain
HLA-A	HLA-A*11	HLA-A*11:01	VZV	HZ					42	125	Healthy	6	10.4		SatoTakeda2004Pain
HLA-A	HLA-A*24	HLA-A*24:02	VZV	HZ					42	125	Healthy	47.6	35.2		SatoTakeda2004Pain
HLA-A	HLA-A*26	HLA-A*26:01	VZV	HZ					42	125	Healthy	7.1	6.8		SatoTakeda2004Pain
HLA-A	HLA-A*26	HLA-A*26:02	VZV	HZ					42	125	Healthy	1.2	1.6		SatoTakeda2004Pain
HLA-A	HLA-A*26	HLA-A*26:03	VZV	HZ					42	125	Healthy	0	2.4		SatoTakeda2004Pain
HLA-A	HLA-A*31	HLA-A*31:01	VZV	HZ					42	125	Healthy	8.3	10.4		SatoTakeda2004Pain
HLA-A	HLA-A*33	HLA-A*33:03	VZV	HZ					42	125	Healthy	4.8	7.6		SatoTakeda2004Pain
HLA-B	HLA-B*07	HLA-B*07:01	VZV	HZ					42	125	Healthy	7.1	5.2		SatoTakeda2004Pain
HLA-B	HLA-B*13	HLA-B*13:01	VZV	HZ					42	125	Healthy	1.2	2		SatoTakeda2004Pain
HLA-B	HLA-B*35	HLA-B*35:01	VZV	HZ					42	125	Healthy	6	8		SatoTakeda2004Pain
HLA-B	HLA-B*37	HLA-B*37:01	VZV	HZ					42	125	Healthy	0	1.2		SatoTakeda2004Pain
HLA-B	HLA-B*39	HLA-B*39:01	VZV	HZ					42	125	Healthy	0	5.2		SatoTakeda2004Pain
HLA-B	HLA-B*39	HLA-B*39:02	VZV	HZ					42	125	Healthy	1.2	1.2		SatoTakeda2004Pain
HLA-B	HLA-B*44	HLA-B*44:03	VZV	HZ					42	125	Healthy	4.8	8		SatoTakeda2004Pain
HLA-B	HLA-B*46	HLA-B*46:01	VZV	HZ					42	125	Healthy	2.4	6.4		SatoTakeda2004Pain
HLA-B	HLA-B*48	HLA-B*48:01	VZV	HZ					42	125	Healthy	4.8	3.6		SatoTakeda2004Pain
HLA-B	HLA-B*51	HLA-B*51:01	VZV	HZ					42	125	Healthy	4.8	6.8		SatoTakeda2004Pain
HLA-B	HLA-B*52	HLA-B*52:01	VZV	HZ					42	125	Healthy	13.1	11.2		SatoTakeda2004Pain
HLA-B	HLA-B*54	HLA-B*54:01	VZV	HZ					42	125	Healthy	8.3	7.2		SatoTakeda2004Pain
HLA-B	HLA-B*55	HLA-B*55:02	VZV	HZ					42	125	Healthy	4.8	2.8		SatoTakeda2004Pain
HLA-B	HLA-B*56	HLA-B*56:01	VZV	HZ					42	125	Healthy	0	1.2		SatoTakeda2004Pain
HLA-B	HLA-B*59	HLA-B*59:01	VZV	HZ					42	125	Healthy	2.4	1.6		SatoTakeda2004Pain
HLA-B	HLA-B*40	HLA-B*40:01	VZV	HZ					42	125	Healthy	11.9	5.6		SatoTakeda2004Pain
HLA-B	HLA-B*40	HLA-B*40:02	VZV	HZ					42	125	Healthy	6	6		SatoTakeda2004Pain
HLA-B	HLA-B*40	HLA-B*40:06	VZV	HZ					42	125	Healthy	4.8	4.8		SatoTakeda2004Pain
HLA-B	HLA-B*15	HLA-B*15:01	VZV	HZ					42	125	Healthy	4.8	6.4		SatoTakeda2004Pain
HLA-B	HLA-B*67	HLA-B*67:01	VZV	HZ					42	125	Healthy	2.4	1.2		SatoTakeda2004Pain
HLA-B	HLA-B*15	HLA-B*15:18	VZV	HZ					42	125	Healthy	2.4	2		SatoTakeda2004Pain
HLA-DRB1	HLA-DRB1*01	HLA-DRB1*01:01	VZV	HZ					42	125	Healthy	7.1	4.8		SatoTakeda2004Pain
HLA-DRB1	HLA-DRB1*04	HLA-DRB1*04:01	VZV	HZ					42	125	Healthy	1.2	1.2		SatoTakeda2004Pain
HLA-DRB1	HLA-DRB1*04	HLA-DRB1*04:03	VZV	HZ					42	125	Healthy	2.4	3.2		SatoTakeda2004Pain
HLA-DRB1	HLA-DRB1*04	HLA-DRB1*04:05	VZV	HZ					42	125	Healthy	10.7	14.4		SatoTakeda2004Pain
HLA-DRB1	HLA-DRB1*04	HLA-DRB1*04:06	VZV	HZ					42	125	Healthy	3.6	3.2		SatoTakeda2004Pain
HLA-DRB1	HLA-DRB1*04	HLA-DRB1*04:07	VZV	HZ					42	125	Healthy	1.2	1.6		SatoTakeda2004Pain
HLA-DRB1	HLA-DRB1*04	HLA-DRB1*04:10	VZV	HZ					42	125	Healthy	2.4	1.6		SatoTakeda2004Pain
HLA-DRB1	HLA-DRB1*08	HLA-DRB1*08:02	VZV	HZ					42	125	Healthy	2.9	2.8		SatoTakeda2004Pain
HLA-DRB1	HLA-DRB1*08	HLA-DRB1*08:03	VZV	HZ					42	125	Healthy	9.5	7.6		SatoTakeda2004Pain
HLA-DRB1	HLA-DRB1*09	HLA-DRB1*09:01	VZV	HZ					42	125	Healthy	13.1	16.4		SatoTakeda2004Pain
HLA-DRB1	HLA-DRB1*11	HLA-DRB1*11:01	VZV	HZ					42	125	Healthy	1.2	2.4		SatoTakeda2004Pain
HLA-DRB1	HLA-DRB1*12	HLA-DRB1*12:01	VZV	HZ					42	125	Healthy	1.2	3.6		SatoTakeda2004Pain
HLA-DRB1	HLA-DRB1*12	HLA-DRB1*12:02	VZV	HZ					42	125	Healthy	2.4	1.6		SatoTakeda2004Pain
HLA-DRB1	HLA-DRB1*13	HLA-DRB1*13:02	VZV	HZ					42	125	Healthy	9.5	6.4		SatoTakeda2004Pain
HLA-DRB1	HLA-DRB1*14	HLA-DRB1*14:01	VZV	HZ					42	125	Healthy	0	2.4		SatoTakeda2004Pain
HLA-DRB1	HLA-DRB1*14	HLA-DRB1*14:05	VZV	HZ					42	125	Healthy	2.4	2.4		SatoTakeda2004Pain
HLA-DRB1	HLA-DRB1*14	HLA-DRB1*14:06	VZV	HZ					42	125	Healthy	2.4	1.2		SatoTakeda2004Pain
HLA-DRB1	HLA-DRB1*14	HLA-DRB1*14:03	VZV	HZ					42	125	Healthy	1.2	3.2		SatoTakeda2004Pain
HLA-DRB1	HLA-DRB1*15	HLA-DRB1*15:01	VZV	HZ					42	125	Healthy	7.1	7.2		SatoTakeda2004Pain
HLA-DRB1	HLA-DRB1*15	HLA-DRB1*15:02	VZV	HZ					42	125	Healthy	13.1	10		SatoTakeda2004Pain
HLA-DRB1	HLA-DRB1*16	HLA-DRB1*16:02	VZV	HZ					42	125	Healthy	1.2	1.2		SatoTakeda2004Pain
HLA-A	HLA-A*01	HLA-A*01:01	KSHV	KS	0.65	0.37	1.12	OR	250	280	Seropositive				Goedert2016JInfectDis
HLA-A	HLA-A*02	HLA-A*02:01	KSHV	KS	1.33	0.84	2.11	OR	250	280	Seropositive				Goedert2016JInfectDis
HLA-A	HLA-A*02	HLA-A*02:02	KSHV	KS	1.49	0.3	7.55	OR	250	280	Seropositive				Goedert2016JInfectDis
HLA-A	HLA-A*02	HLA-A*02:05	KSHV	KS	0.57	0.2	1.66	OR	250	280	Seropositive				Goedert2016JInfectDis
HLA-A	HLA-A*03	HLA-A*03:01	KSHV	KS	1.32	0.75	2.34	OR	250	280	Seropositive				Goedert2016JInfectDis
HLA-A	HLA-A*03	HLA-A*03:02	KSHV	KS	1.6	0.22	11.6	OR	250	280	Seropositive				Goedert2016JInfectDis
HLA-A	HLA-A*11	HLA-A*11:01	KSHV	KS	0.43	0.17	1.12	OR	250	280	Seropositive				Goedert2016JInfectDis
HLA-A	HLA-A*23	HLA-A*23:01	KSHV	KS	1.44	0.57	3.66	OR	250	280	Seropositive				Goedert2016JInfectDis
HLA-A	HLA-A*24	HLA-A*24:02	KSHV	KS	1.36	0.83	2.25	OR	250	280	Seropositive				Goedert2016JInfectDis
HLA-A	HLA-A*26	HLA-A*26:01	KSHV	KS	1.16	0.56	2.4	OR	250	280	Seropositive				Goedert2016JInfectDis
HLA-A	HLA-A*29	HLA-A*29:01	KSHV	KS	0.51	0.05	5	OR	250	280	Seropositive				Goedert2016JInfectDis
HLA-A	HLA-A*29	HLA-A*29:02	KSHV	KS	1.52	0.52	4.47	OR	250	280	Seropositive				Goedert2016JInfectDis
HLA-A	HLA-A*30	HLA-A*30:01	KSHV	KS	0.65	0.29	1.48	OR	250	280	Seropositive				Goedert2016JInfectDis
HLA-A	HLA-A*30	HLA-A*30:02	KSHV	KS	0.82	0.32	2.12	OR	250	280	Seropositive				Goedert2016JInfectDis
HLA-A	HLA-A*30	HLA-A*30:04	KSHV	KS	1.63	0.1	26.45	OR	250	280	Seropositive				Goedert2016JInfectDis
HLA-A	HLA-A*31	HLA-A*31:01	KSHV	KS	0.43	0.09	2.1	OR	250	280	Seropositive				Goedert2016JInfectDis
HLA-A	HLA-A*32	HLA-A*32:01	KSHV	KS	0.24	0.08	0.7	OR	250	280	Seropositive				Goedert2016JInfectDis
HLA-A	HLA-A*33	HLA-A*33:01	KSHV	KS	1.54	0.48	4.9	OR	250	280	Seropositive				Goedert2016JInfectDis
HLA-A	HLA-A*33	HLA-A*33:03	KSHV	KS	0.3	0.03	2.62	OR	250	280	Seropositive				Goedert2016JInfectDis
HLA-A	HLA-A*66	HLA-A*66:01	KSHV	KS	0.48	0.05	4.72	OR	250	280	Seropositive				Goedert2016JInfectDis
HLA-A	HLA-A*68	HLA-A*68:01	KSHV	KS	1.15	0.39	3.4	OR	250	280	Seropositive				Goedert2016JInfectDis
HLA-A	HLA-A*68	HLA-A*68:02	KSHV	KS	1.22	0.26	5.58	OR	250	280	Seropositive				Goedert2016JInfectDis
HLA-B	HLA-B*07	HLA-B*07:02	KSHV	KS	1.24567	0.498304	3.11394	OR	250	280	Seropositive				Goedert2016JInfectDis
HLA-B	HLA-B*07	HLA-B*07:05	KSHV	KS	0.781417	0.191513	3.18837	OR	250	280	Seropositive				Goedert2016JInfectDis
HLA-B	HLA-B*08	HLA-B*08:01	KSHV	KS	1.22149	0.535917	2.78408	OR	250	280	Seropositive				Goedert2016JInfectDis
HLA-B	HLA-B*13	HLA-B*13:02	KSHV	KS	0.914076	0.429969	1.94325	OR	250	280	Seropositive				Goedert2016JInfectDis
HLA-B	HLA-B*14	HLA-B*14:02	KSHV	KS	1.84242	0.901592	3.76502	OR	250	280	Seropositive				Goedert2016JInfectDis
HLA-B	HLA-B*15	HLA-B*15:01	KSHV	KS	1.12391	0.457661	2.76007	OR	250	280	Seropositive				Goedert2016JInfectDis
HLA-B	HLA-B*15	HLA-B*15:09	KSHV	KS	0.777905	0.0691053	8.75674	OR	250	280	Seropositive				Goedert2016JInfectDis
HLA-B	HLA-B*15	HLA-B*15:17	KSHV	KS	1.04409	0.361917	3.01206	OR	250	280	Seropositive				Goedert2016JInfectDis
HLA-B	HLA-B*18	HLA-B*18:01	KSHV	KS	1.30222	0.775343	2.18712	OR	250	280	Seropositive				Goedert2016JInfectDis
HLA-B	HLA-B*27	HLA-B*27:02	KSHV	KS	0.837073	0.0744219	9.41512	OR	250	280	Seropositive				Goedert2016JInfectDis
HLA-B	HLA-B*27	HLA-B*27:05	KSHV	KS	0.515587	0.0527516	5.03928	OR	250	280	Seropositive				Goedert2016JInfectDis
HLA-B	HLA-B*35	HLA-B*35:01	KSHV	KS	0.535329	0.25706	1.11483	OR	250	280	Seropositive				Goedert2016JInfectDis
HLA-B	HLA-B*35	HLA-B*35:02	KSHV	KS	2.04776	0.866216	4.84095	OR	250	280	Seropositive				Goedert2016JInfectDis
HLA-B	HLA-B*35	HLA-B*35:03	KSHV	KS	0.598169	0.183347	1.95152	OR	250	280	Seropositive				Goedert2016JInfectDis
HLA-B	HLA-B*35	HLA-B*35:08	KSHV	KS	0.220296	0.0266634	1.82012	OR	250	280	Seropositive				Goedert2016JInfectDis
HLA-B	HLA-B*37	HLA-B*37:01	KSHV	KS	0.842515	0.149848	4.73702	OR	250	280	Seropositive				Goedert2016JInfectDis
HLA-B	HLA-B*38	HLA-B*38:01	KSHV	KS	0.541924	0.186633	1.57358	OR	250	280	Seropositive				Goedert2016JInfectDis
HLA-B	HLA-B*39	HLA-B*39:01	KSHV	KS	8.23883	0.94784	71.6137	OR	250	280	Seropositive				Goedert2016JInfectDis
HLA-B	HLA-B*39	HLA-B*39:06	KSHV	KS	0.833718	0.0728071	9.54696	OR	250	280	Seropositive				Goedert2016JInfectDis
HLA-B	HLA-B*39	HLA-B*39:24	KSHV	KS	3.06292	0.274708	34.1507	OR	250	280	Seropositive				Goedert2016JInfectDis
HLA-B	HLA-B*40	HLA-B*40:01	KSHV	KS	0.665653	0.125711	3.5247	OR	250	280	Seropositive				Goedert2016JInfectDis
HLA-B	HLA-B*40	HLA-B*40:02	KSHV	KS	0.516409	0.0527378	5.05667	OR	250	280	Seropositive				Goedert2016JInfectDis
HLA-B	HLA-B*41	HLA-B*41:01	KSHV	KS	0.684672	0.231504	2.02491	OR	250	280	Seropositive				Goedert2016JInfectDis
HLA-B	HLA-B*44	HLA-B*44:02	KSHV	KS	1.41496	0.663174	3.01898	OR	250	280	Seropositive				Goedert2016JInfectDis
HLA-B	HLA-B*44	HLA-B*44:03	KSHV	KS	1.31158	0.525574	3.27307	OR	250	280	Seropositive				Goedert2016JInfectDis
HLA-B	HLA-B*45	HLA-B*45:01	KSHV	KS	0.377997	0.0788181	1.81281	OR	250	280	Seropositive				Goedert2016JInfectDis
HLA-B	HLA-B*49	HLA-B*49:01	KSHV	KS	1.04358	0.495329	2.19866	OR	250	280	Seropositive				Goedert2016JInfectDis
HLA-B	HLA-B*50	HLA-B*50:01	KSHV	KS	0.77456	0.258071	2.32472	OR	250	280	Seropositive				Goedert2016JInfectDis
HLA-B	HLA-B*51	HLA-B*51:01	KSHV	KS	0.811431	0.391945	1.67988	OR	250	280	Seropositive				Goedert2016JInfectDis
HLA-B	HLA-B*51	HLA-B*51:08	KSHV	KS	1.79315	0.108723	29.5742	OR	250	280	Seropositive				Goedert2016JInfectDis
HLA-B	HLA-B*52	HLA-B*52:01	KSHV	KS	2.89756	0.946851	8.86712	OR	250	280	Seropositive				Goedert2016JInfectDis
HLA-B	HLA-B*53	HLA-B*53:01	KSHV	KS	0.498514	0.0509665	4.87607	OR	250	280	Seropositive				Goedert2016JInfectDis
HLA-B	HLA-B*55	HLA-B*55:01	KSHV	KS	1.5385	0.52461	4.51192	OR	250	280	Seropositive				Goedert2016JInfectDis
HLA-B	HLA-B*57	HLA-B*57:01	KSHV	KS	0.820076	0.294927	2.28031	OR	250	280	Seropositive				Goedert2016JInfectDis
HLA-B	HLA-B*58	HLA-B*58:01	KSHV	KS	0.673122	0.227448	1.99207	OR	250	280	Seropositive				Goedert2016JInfectDis
HLA-C	HLA-C*01	HLA-C*01:02	KSHV	KS	2.4586	0.573284	10.544	OR	250	280	Seropositive				Goedert2016JInfectDis
HLA-C	HLA-C*02	HLA-C*02:02	KSHV	KS	0.164916	0.0373017	0.72912	OR	250	280	Seropositive				Goedert2016JInfectDis
HLA-C	HLA-C*02	HLA-C*02:10	KSHV	KS	1.59223	0.0984024	25.7635	OR	250	280	Seropositive				Goedert2016JInfectDis
HLA-C	HLA-C*03	HLA-C*03:02	KSHV	KS	0.340276	0.0369985	3.12952	OR	250	280	Seropositive				Goedert2016JInfectDis
HLA-C	HLA-C*03	HLA-C*03:03	KSHV	KS	1.44907	0.407201	5.15669	OR	250	280	Seropositive				Goedert2016JInfectDis
HLA-C	HLA-C*03	HLA-C*03:04	KSHV	KS	1.44649	0.593438	3.52578	OR	250	280	Seropositive				Goedert2016JInfectDis
HLA-C	HLA-C*04	HLA-C*04:01	KSHV	KS	0.806296	0.495135	1.313	OR	250	280	Seropositive				Goedert2016JInfectDis
HLA-C	HLA-C*05	HLA-C*05:01	KSHV	KS	1.15689	0.569919	2.34839	OR	250	280	Seropositive				Goedert2016JInfectDis
HLA-C	HLA-C*06	HLA-C*06:02	KSHV	KS	0.846267	0.491326	1.45762	OR	250	280	Seropositive				Goedert2016JInfectDis
HLA-C	HLA-C*07	HLA-C*07:01	KSHV	KS	1.31724	0.835646	2.07639	OR	250	280	Seropositive				Goedert2016JInfectDis
HLA-C	HLA-C*07	HLA-C*07:02	KSHV	KS	1.57175	0.718743	3.4371	OR	250	280	Seropositive				Goedert2016JInfectDis
HLA-C	HLA-C*07	HLA-C*07:04	KSHV	KS	0.62777	0.118669	3.32095	OR	250	280	Seropositive				Goedert2016JInfectDis
HLA-C	HLA-C*08	HLA-C*08:02	KSHV	KS	1.52751	0.767486	3.04019	OR	250	280	Seropositive				Goedert2016JInfectDis
HLA-C	HLA-C*12	HLA-C*12:02	KSHV	KS	3.60028	1.08177	11.9823	OR	250	280	Seropositive				Goedert2016JInfectDis
HLA-C	HLA-C*12	HLA-C*12:03	KSHV	KS	0.705391	0.38157	1.30402	OR	250	280	Seropositive				Goedert2016JInfectDis
HLA-C	HLA-C*14	HLA-C*14:02	KSHV	KS	0.933839	0.152446	5.72043	OR	250	280	Seropositive				Goedert2016JInfectDis
HLA-C	HLA-C*15	HLA-C*15:02	KSHV	KS	0.444448	0.115672	1.70771	OR	250	280	Seropositive				Goedert2016JInfectDis
HLA-C	HLA-C*15	HLA-C*15:05	KSHV	KS	0.593168	0.153663	2.28973	OR	250	280	Seropositive				Goedert2016JInfectDis
HLA-C	HLA-C*16	HLA-C*16:01	KSHV	KS	2.2654	0.757671	6.77343	OR	250	280	Seropositive				Goedert2016JInfectDis
HLA-C	HLA-C*16	HLA-C*16:04	KSHV	KS	1.87316	0.557285	6.29612	OR	250	280	Seropositive				Goedert2016JInfectDis
HLA-C	HLA-C*17	HLA-C*17:00	KSHV	KS	0.44854	0.159312	1.26286	OR	250	280	Seropositive				Goedert2016JInfectDis
HLA-A	HLA-A*30		KSHV	KS	0.475	0.2498	0.903	OR	62	220	Healthy				Masala2005IntJDermatol
HLA-C	HLA-C*05		KSHV	KS	0.324	0.1636	0.6453	OR	62	220	Healthy				Masala2005IntJDermatol
HLA-C	HLA-C*07		KSHV	KS	2.447	1.27	4.716	OR	62	220	Healthy				Masala2005IntJDermatol
HLA-B	HLA-B*58		KSHV	KS	0.035	0.0021	0.5816	OR	62	220	Healthy				Masala2005IntJDermatol
HLA-DRB1	HLA-DRB1*11	HLA-DRB1*11:04	KSHV	KS	2.117	1.054	4.251	OR	62	220	Healthy				Masala2005IntJDermatol
HLA-DRB1	HLA-DRB1*13	HLA-DRB1*13:02	KSHV	KS	5.826	1.733	19.834	OR	62	220	Healthy				Masala2005IntJDermatol
HLA-DRB1	HLA-DRB1*16	HLA-DRB1*16:01	KSHV	KS	0.497	0.2578	0.9585	OR	62	220	Healthy				Masala2005IntJDermatol
HLA-DRB1	HLA-DQA1*03	HLA-DQA1*03:02	KSHV	KS	11.97	1.265	103.36	OR	62	220	Healthy				Masala2005IntJDermatol
HLA-DRB1	HLA-DQB1*05	HLA-DQB1*05:02	KSHV	KS	0.519	0.2725	0.9732	OR	62	220	Healthy				Masala2005IntJDermatol
HLA-DRB1	HLA-DQB1*06	HLA-DQB1*06:04	KSHV	KS	7.747	2.021	29.702	OR	62	220	Healthy				Masala2005IntJDermatol
HLA-B	HLA-B*58	HLA-B*58:01	KSHV	KS	0.49	0.06	3.71	OR	14	249	Healthy				Castro2019GenesImmun
HLA-B	HLA-B*45	HLA-B*45:01	KSHV	KS	0.58	0.08	4.4	OR	14	249	Healthy				Castro2019GenesImmun
HLA-B	HLA-B*15	HLA-B*15:03	KSHV	KS	0.7	0.09	5.37	OR	14	249	Healthy				Castro2019GenesImmun
HLA-B	HLA-B*53	HLA-B*53:01	KSHV	KS	0.84	0.19	3.64	OR	14	249	Healthy				Castro2019GenesImmun
HLA-B	HLA-B*15	HLA-B*15:16	KSHV	KS	1.12	0.14	8.73	OR	14	249	Healthy				Castro2019GenesImmun
HLA-B	HLA-B*57	HLA-B*57:03	KSHV	KS	1.12	0.14	8.73	OR	14	249	Healthy				Castro2019GenesImmun
HLA-B	HLA-B*18	HLA-B*18:01	KSHV	KS	1.19	0.15	9.37	OR	14	249	Healthy				Castro2019GenesImmun
HLA-B	HLA-B*58	HLA-B*58:02	KSHV	KS	1.3	0.38	4.5	OR	14	249	Healthy				Castro2019GenesImmun
HLA-B	HLA-B*07	HLA-B*07:02	KSHV	KS	2.09	0.59	7.37	OR	14	249	Healthy				Castro2019GenesImmun
HLA-DQA1	HLA-DQA1*01	HLA-DQA1*01:02	KSHV	KS	3.07	1.39	6.8	OR	14	249	Healthy				Castro2019GenesImmun
HLA-B	HLA-B*14	HLA-B*14:02	KSHV	KS	4.86	1.29	18.33	OR	14	249	Healthy				Castro2019GenesImmun
HLA-DQA1	HLA-DQA1*01		KSHV	KS	5.02	1.56	16.17	OR	14	249	Healthy				Castro2019GenesImmun
HLA-DQA1	HLA-DQA1*03		KSHV	KS	5.8	1.98	16.99	OR	14	249	Healthy				Castro2019GenesImmun
HLA-B	HLA-B*44	HLA-B*44:03	KSHV	KS	6.24	2.54	15.34	OR	14	249	Healthy				Castro2019GenesImmun
HLA-B	HLA-B*14	HLA-B*14:01	KSHV	KS	9.19	0.81	104.5	OR	14	249	Healthy				Castro2019GenesImmun
HLA-DRB1	HLA-DRB1*13		KSHV	KS	2.4	1.6	4.54	OR	41	285	Healthy				Guerini2006CancerGenProt
HLA-DQB1	HLA-DQB1*0604		KSHV	KS	2.6	1.07	6.43	OR	41	285	Healthy				Guerini2006CancerGenProt
HLA-DRB1	HLA-DRB1*01		KSHV	KS					41	285	Healthy	9.8	6.7		Guerini2006CancerGenProt
HLA-DRB1	HLA-DRB1*04		KSHV	KS					41	285	Healthy	2.4	8.1		Guerini2006CancerGenProt
HLA-DRB1	HLA-DRB1*07		KSHV	KS					41	285	Healthy	8.5	13.9		Guerini2006CancerGenProt
HLA-DRB1	HLA-DRB1*08		KSHV	KS					41	285	Healthy	3.7	3.9		Guerini2006CancerGenProt
HLA-DRB1	HLA-DRB1*10		KSHV	KS					41	285	Healthy	2.4	2.3		Guerini2006CancerGenProt
HLA-DRB1	HLA-DRB1*11		KSHV	KS					41	285	Healthy	34.1	28.4		Guerini2006CancerGenProt
HLA-DRB1	HLA-DRB1*12		KSHV	KS					41	285	Healthy	0	0.9		Guerini2006CancerGenProt
HLA-DRB1	HLA-DRB1*14		KSHV	KS					41	285	Healthy	6.1	5.6		Guerini2006CancerGenProt
HLA-DRB1	HLA-DRB1*15		KSHV	KS					41	285	Healthy	1.2	6.1		Guerini2006CancerGenProt
HLA-DRB1	HLA-DRB1*16		KSHV	KS					41	285	Healthy	3.7	4.6		Guerini2006CancerGenProt
HLA-DRB1	HLA-DRB1*17		KSHV	KS					41	285	Healthy	7.3	9.8		Guerini2006CancerGenProt
HLA-DQB1	HLA-DQB1*02	HLA-DQB1*02:01	KSHV	KS					41	285	Healthy	15.9	17.3		Guerini2006CancerGenProt
HLA-DQB1	HLA-DQB1*03	HLA-DQB1*03:01	KSHV	KS					41	285	Healthy	36.6	28.7		Guerini2006CancerGenProt
HLA-DQB1	HLA-DQB1*03	HLA-DQB1*03:02	KSHV	KS					41	285	Healthy	1.2	5.3		Guerini2006CancerGenProt
HLA-DQB1	HLA-DQB1*03	HLA-DQB1*03:03	KSHV	KS					41	285	Healthy	2.4	2		Guerini2006CancerGenProt
HLA-DQB1	HLA-DQB1*04	HLA-DQB1*04:02	KSHV	KS					41	285	Healthy	2.4	1.8		Guerini2006CancerGenProt
HLA-DQB1	HLA-DQB1*05	HLA-DQB1*05:01	KSHV	KS					41	285	Healthy	13.4	6.9		Guerini2006CancerGenProt
HLA-DQB1	HLA-DQB1*05	HLA-DQB1*05:02	KSHV	KS					41	285	Healthy	3.7	5.6		Guerini2006CancerGenProt
HLA-DQB1	HLA-DQB1*05	HLA-DQB1*05:03	KSHV	KS					41	285	Healthy	6.1	5.8		Guerini2006CancerGenProt
HLA-DQB1	HLA-DQB1*06	HLA-DQB1*06:01	KSHV	KS					41	285	Healthy	2.4	2.2		Guerini2006CancerGenProt
HLA-DQB1	HLA-DQB1*06	HLA-DQB1*06:02	KSHV	KS					41	285	Healthy	1.2	3.6		Guerini2006CancerGenProt
HLA-DQB1	HLA-DQB1*06	HLA-DQB1*06:03	KSHV	KS					41	285	Healthy	3.7	3.1		Guerini2006CancerGenProt
HLA-A	HLA-A*01		KSHV	KS					23	23	Healthy	8.7	13		Melbye1987IntJCancer
HLA-A	HLA-A*02		KSHV	KS					23	23	Healthy	47.8	60.8		Melbye1987IntJCancer
HLA-A	HLA-A*03		KSHV	KS					23	23	Healthy	4.3	0		Melbye1987IntJCancer
HLA-B	HLA-B*51		KSHV	KS					23	23	Healthy	8.7	4.3		Melbye1987IntJCancer
HLA-B	HLA-B*07		KSHV	KS					23	23	Healthy	17.4	13		Melbye1987IntJCancer
HLA-B	HLA-B*08		KSHV	KS					23	23	Healthy	0	4.3		Melbye1987IntJCancer
HLA-B	HLA-B*13		KSHV	KS					23	23	Healthy	4.3	0		Melbye1987IntJCancer
HLA-B	HLA-B*14		KSHV	KS					23	23	Healthy	8.7	13		Melbye1987IntJCancer
HLA-B	HLA-B*53		KSHV	KS					23	23	Healthy	30.4	17.4		Melbye1987IntJCancer
HLA-C	HLA-C*03		KSHV	KS					23	23	Healthy	8.7	21.7		Melbye1987IntJCancer
HLA-C	HLA-C*04		KSHV	KS					23	23	Healthy	39.1	27.2		Melbye1987IntJCancer
HLA-C	HLA-C*06		KSHV	KS					23	23	Healthy	46.6	64.7		Melbye1987IntJCancer
HLA-C	HLA-C*07		KSHV	KS					23	23	Healthy	63.6	40		Melbye1987IntJCancer
HLA-A	HLA-A*01	HLA-A*01:01	HSV-2	Lesion	1.5	1.1	2.1	RR	267	0					Maraget2016GenesImmun
HLA-C	HLA-C*12	HLA-C*12:03	HSV-2	Lesion	0.4	0.2	0.8	RR	267	0					Maraget2016GenesImmun
HLA-DQB1	HLA-DQB1*06		HSV-2	Lesion	0.7	0.5	0.9	RR	267	0					Maraget2016GenesImmun
HLA-C	HLA-C*15	HLA-C*15:02	HSV-2	Lesion	2.2	1	4.9	RR	267	0					Maraget2016GenesImmun
HLA-C	HLA-C*01	HLA-C*01:02	HSV-2	Lesion	0.4	0.1	1	RR	267	0					Maraget2016GenesImmun
HLA-DRB1	HLA-DRB1*11	HLA-DRB1*11:04	HSV-2	Lesion	0.2	0	1.2	RR	267	0					Maraget2016GenesImmun
HLA-A	HLA-A*01		HSV-1	Lesion					164	138	Asymptomatic	15.2	14.5		Moraru2012JImmunol
HLA-A	HLA-A*02		HSV-1	Lesion					164	138	Asymptomatic	49.4	44.9		Moraru2012JImmunol
HLA-A	HLA-A*03		HSV-1	Lesion					164	138	Asymptomatic	24.4	20.3		Moraru2012JImmunol
HLA-A	HLA-A*11		HSV-1	Lesion					164	138	Asymptomatic	12.2	14.5		Moraru2012JImmunol
HLA-A	HLA-A*23		HSV-1	Lesion					164	138	Asymptomatic	6.7	10.9		Moraru2012JImmunol
HLA-A	HLA-A*24		HSV-1	Lesion					164	138	Asymptomatic	15.9	20.3		Moraru2012JImmunol
HLA-A	HLA-A*25		HSV-1	Lesion					164	138	Asymptomatic	3.7	2.9		Moraru2012JImmunol
HLA-A	HLA-A*26		HSV-1	Lesion					164	138	Asymptomatic	5.5	10.9		Moraru2012JImmunol
HLA-A	HLA-A*29		HSV-1	Lesion					164	138	Asymptomatic	21.3	16.7		Moraru2012JImmunol
HLA-A	HLA-A*30		HSV-1	Lesion					164	138	Asymptomatic	8.5	7.2		Moraru2012JImmunol
HLA-A	HLA-A*31		HSV-1	Lesion					164	138	Asymptomatic	3	5.1		Moraru2012JImmunol
HLA-A	HLA-A*32		HSV-1	Lesion					164	138	Asymptomatic	10.4	5.1		Moraru2012JImmunol
HLA-A	HLA-A*33		HSV-1	Lesion					164	138	Asymptomatic	7.9	6.5		Moraru2012JImmunol
HLA-A	HLA-A*66		HSV-1	Lesion					164	138	Asymptomatic	1.2	0.7		Moraru2012JImmunol
HLA-A	HLA-A*68		HSV-1	Lesion					164	138	Asymptomatic	7.3	2.2		Moraru2012JImmunol
HLA-A	HLA-A*69		HSV-1	Lesion					164	138	Asymptomatic	0	0.7		Moraru2012JImmunol
HLA-A	HLA-A*80		HSV-1	Lesion					164	138	Asymptomatic	1.2	0.7		Moraru2012JImmunol
HLA-B	HLA-B*07		HSV-1	Lesion					164	138	Asymptomatic	17.7	16.7		Moraru2012JImmunol
HLA-B	HLA-B*08		HSV-1	Lesion					164	138	Asymptomatic	9.8	10.1		Moraru2012JImmunol
HLA-B	HLA-B*13		HSV-1	Lesion					164	138	Asymptomatic	4.3	4.3		Moraru2012JImmunol
HLA-B	HLA-B*14		HSV-1	Lesion					164	138	Asymptomatic	15.9	15.2		Moraru2012JImmunol
HLA-B	HLA-B*15		HSV-1	Lesion					164	138	Asymptomatic	8.5	7.2		Moraru2012JImmunol
HLA-B	HLA-B*18		HSV-1	Lesion	0.31	0.14	0.66		164	138	Asymptomatic	7.3	18.8		Moraru2012JImmunol
HLA-B	HLA-B*27		HSV-1	Lesion					164	138	Asymptomatic	5.5	7.2		Moraru2012JImmunol
HLA-B	HLA-B*35		HSV-1	Lesion					164	138	Asymptomatic	12.2	18.8		Moraru2012JImmunol
HLA-B	HLA-B*37		HSV-1	Lesion					164	138	Asymptomatic	1.8	1.4		Moraru2012JImmunol
HLA-B	HLA-B*38		HSV-1	Lesion					164	138	Asymptomatic	3.7	3.6		Moraru2012JImmunol
HLA-B	HLA-B*39		HSV-1	Lesion					164	138	Asymptomatic	2.4	2.9		Moraru2012JImmunol
HLA-B	HLA-B*40		HSV-1	Lesion					164	138	Asymptomatic	6.7	5.8		Moraru2012JImmunol
HLA-B	HLA-B*41		HSV-1	Lesion					164	138	Asymptomatic	3	2.2		Moraru2012JImmunol
HLA-B	HLA-B*44		HSV-1	Lesion					164	138	Asymptomatic	33.5	33.3		Moraru2012JImmunol
HLA-B	HLA-B*45		HSV-1	Lesion					164	138	Asymptomatic	2.4	3.6		Moraru2012JImmunol
HLA-B	HLA-B*47		HSV-1	Lesion					164	138	Asymptomatic	0.6	1.4		Moraru2012JImmunol
HLA-B	HLA-B*48		HSV-1	Lesion					164	138	Asymptomatic	0	0.7		Moraru2012JImmunol
HLA-B	HLA-B*49		HSV-1	Lesion					164	138	Asymptomatic	11	7.2		Moraru2012JImmunol
HLA-B	HLA-B*50		HSV-1	Lesion					164	138	Asymptomatic	9.1	5.8		Moraru2012JImmunol
HLA-B	HLA-B*51		HSV-1	Lesion					164	138	Asymptomatic	18.3	15.2		Moraru2012JImmunol
HLA-B	HLA-B*52		HSV-1	Lesion					164	138	Asymptomatic	2.4	2.2		Moraru2012JImmunol
HLA-B	HLA-B*53		HSV-1	Lesion					164	138	Asymptomatic	2.4	0.7		Moraru2012JImmunol
HLA-B	HLA-B*55		HSV-1	Lesion					164	138	Asymptomatic	1.8	2.2		Moraru2012JImmunol
HLA-B	HLA-B*56		HSV-1	Lesion					164	138	Asymptomatic	1.8	0		Moraru2012JImmunol
HLA-B	HLA-B*57		HSV-1	Lesion					164	138	Asymptomatic	7.9	6.5		Moraru2012JImmunol
HLA-B	HLA-B*58		HSV-1	Lesion					164	138	Asymptomatic	1.8	1.4		Moraru2012JImmunol
HLA-B	HLA-B*67		HSV-1	Lesion					164	138	Asymptomatic	0.6	0		Moraru2012JImmunol
HLA-B	HLA-B*78		HSV-1	Lesion					164	138	Asymptomatic	0	0.7		Moraru2012JImmunol
HLA-C	HLA-C*01		HSV-1	Lesion					164	138	Asymptomatic	7.3	7.2		Moraru2012JImmunol
HLA-C	HLA-C*02		HSV-1	Lesion					164	138	Asymptomatic	14	7.2		Moraru2012JImmunol
HLA-C	HLA-C*03		HSV-1	Lesion					164	138	Asymptomatic	12.2	11.6		Moraru2012JImmunol
HLA-C	HLA-C*04		HSV-1	Lesion					164	138	Asymptomatic	18.9	26.1		Moraru2012JImmunol
HLA-C	HLA-C*05		HSV-1	Lesion					164	138	Asymptomatic	16.5	19.6		Moraru2012JImmunol
HLA-C	HLA-C*06		HSV-1	Lesion					164	138	Asymptomatic	20.1	15.2		Moraru2012JImmunol
HLA-C	HLA-C*07		HSV-1	Lesion					164	138	Asymptomatic	40.2	47.1		Moraru2012JImmunol
HLA-C	HLA-C*08		HSV-1	Lesion					164	138	Asymptomatic	15.9	13.8		Moraru2012JImmunol
HLA-C	HLA-C*12		HSV-1	Lesion					164	138	Asymptomatic	9.8	13		Moraru2012JImmunol
HLA-C	HLA-C*14		HSV-1	Lesion					164	138	Asymptomatic	3.7	3.6		Moraru2012JImmunol
HLA-C	HLA-C*15		HSV-1	Lesion	5.93	1.63	21.64		164	138	Asymptomatic	9.1	2.2		Moraru2012JImmunol
HLA-C	HLA-C*16		HSV-1	Lesion					164	138	Asymptomatic	20.1	21.7		Moraru2012JImmunol
HLA-C	HLA-C*17		HSV-1	Lesion					164	138	Asymptomatic	1.2	2.2		Moraru2012JImmunol
HLA-DRB1	HLA-DRB1*01		HSV-1	Lesion					164	138	Asymptomatic	22.6	25.4		Moraru2012JImmunol
HLA-DRB1	HLA-DRB1*03		HSV-1	Lesion					164	138	Asymptomatic	20.7	19.6		Moraru2012JImmunol
HLA-DRB1	HLA-DRB1*04		HSV-1	Lesion					164	138	Asymptomatic	23.8	23.9		Moraru2012JImmunol
HLA-DRB1	HLA-DRB1*07		HSV-1	Lesion					164	138	Asymptomatic	34.1	37.7		Moraru2012JImmunol
HLA-DRB1	HLA-DRB1*08		HSV-1	Lesion					164	138	Asymptomatic	1.8	4.3		Moraru2012JImmunol
HLA-DRB1	HLA-DRB1*09		HSV-1	Lesion					164	138	Asymptomatic	2.4	2.9		Moraru2012JImmunol
HLA-DRB1	HLA-DRB1*10		HSV-1	Lesion					164	138	Asymptomatic	3.7	4.3		Moraru2012JImmunol
HLA-DRB1	HLA-DRB1*11		HSV-1	Lesion					164	138	Asymptomatic	27.4	23.9		Moraru2012JImmunol
HLA-DRB1	HLA-DRB1*12		HSV-1	Lesion					164	138	Asymptomatic	2.4	0.7		Moraru2012JImmunol
HLA-DRB1	HLA-DRB1*13		HSV-1	Lesion					164	138	Asymptomatic	25	22.5		Moraru2012JImmunol
HLA-DRB1	HLA-DRB1*14		HSV-1	Lesion					164	138	Asymptomatic	3	2.9		Moraru2012JImmunol
HLA-DRB1	HLA-DRB1*15		HSV-1	Lesion					164	138	Asymptomatic	17.7	15.9		Moraru2012JImmunol
HLA-DRB1	HLA-DRB1*16		HSV-1	Lesion					164	138	Asymptomatic	3.7	4.3		Moraru2012JImmunol
HLA-A	HLA-A*01		HSV-2	Lesions					44	55	Seropositive	19.1	8		LekstromHimes1999JInfectDis
HLA-A	HLA-A*02		HSV-2	Lesions					44	55	Seropositive	24.5	24.9		LekstromHimes1999JInfectDis
HLA-A	HLA-A*03		HSV-2	Lesions					44	55	Seropositive	16	19		LekstromHimes1999JInfectDis
HLA-A	HLA-A*11		HSV-2	Lesions					44	55	Seropositive	8.5	5.7		LekstromHimes1999JInfectDis
HLA-A	HLA-A*23		HSV-2	Lesions					44	55	Seropositive	0	1.1		LekstromHimes1999JInfectDis
HLA-A	HLA-A*24		HSV-2	Lesions					44	55	Seropositive	5.3	6.8		LekstromHimes1999JInfectDis
HLA-A	HLA-A*25		HSV-2	Lesions					44	55	Seropositive	2.1	1.1		LekstromHimes1999JInfectDis
HLA-A	HLA-A*26		HSV-2	Lesions					44	55	Seropositive	5.3	4.5		LekstromHimes1999JInfectDis
HLA-A	HLA-A*28		HSV-2	Lesions					44	55	Seropositive	3.2	4.2		LekstromHimes1999JInfectDis
HLA-A	HLA-A*29		HSV-2	Lesions					44	55	Seropositive	4.3	4.5		LekstromHimes1999JInfectDis
HLA-A	HLA-A*30		HSV-2	Lesions					44	55	Seropositive	5.3	2.3		LekstromHimes1999JInfectDis
HLA-A	HLA-A*31		HSV-2	Lesions					44	55	Seropositive	3.2	6.8		LekstromHimes1999JInfectDis
HLA-A	HLA-A*32		HSV-2	Lesions					44	55	Seropositive	0	2.5		LekstromHimes1999JInfectDis
HLA-A	HLA-A*33		HSV-2	Lesions					44	55	Seropositive	2.1	4.5		LekstromHimes1999JInfectDis
HLA-A	HLA-A*34		HSV-2	Lesions					44	55	Seropositive	1.1	0		LekstromHimes1999JInfectDis
HLA-A	HLA-A*66		HSV-2	Lesions					44	55	Seropositive	0	0		LekstromHimes1999JInfectDis
HLA-B	HLA-B*07		HSV-2	Lesions					44	55	Seropositive	9.7	11.4		LekstromHimes1999JInfectDis
HLA-B	HLA-B*08		HSV-2	Lesions					44	55	Seropositive	16	4.5		LekstromHimes1999JInfectDis
HLA-B	HLA-B*13		HSV-2	Lesions					44	55	Seropositive	7.4	4.5		LekstromHimes1999JInfectDis
HLA-B	HLA-B*14		HSV-2	Lesions					44	55	Seropositive	4.3	5.7		LekstromHimes1999JInfectDis
HLA-B	HLA-B*18		HSV-2	Lesions					44	55	Seropositive	2.1	4.5		LekstromHimes1999JInfectDis
HLA-B	HLA-B*27		HSV-2	Lesions					44	55	Seropositive	0	2.9		LekstromHimes1999JInfectDis
HLA-B	HLA-B*35		HSV-2	Lesions					44	55	Seropositive	14.9	16.9		LekstromHimes1999JInfectDis
HLA-B	HLA-B*37		HSV-2	Lesions					44	55	Seropositive	1.1	0		LekstromHimes1999JInfectDis
HLA-B	HLA-B*38		HSV-2	Lesions					44	55	Seropositive	3.2	3.4		LekstromHimes1999JInfectDis
HLA-B	HLA-B*39		HSV-2	Lesions					44	55	Seropositive	0	1.1		LekstromHimes1999JInfectDis
HLA-B	HLA-B*41		HSV-2	Lesions					44	55	Seropositive	3.2	1.1		LekstromHimes1999JInfectDis
HLA-B	HLA-B*44		HSV-2	Lesions					44	55	Seropositive	12.8	13.3		LekstromHimes1999JInfectDis
HLA-B	HLA-B*45		HSV-2	Lesions					44	55	Seropositive	1.1	0		LekstromHimes1999JInfectDis
HLA-B	HLA-B*47		HSV-2	Lesions					44	55	Seropositive	0	1.1		LekstromHimes1999JInfectDis
HLA-B	HLA-B*49		HSV-2	Lesions					44	55	Seropositive	0	1.6		LekstromHimes1999JInfectDis
HLA-B	HLA-B*50		HSV-2	Lesions					44	55	Seropositive	1.1	2.3		LekstromHimes1999JInfectDis
HLA-B	HLA-B*51		HSV-2	Lesions					44	55	Seropositive	7.4	1.6		LekstromHimes1999JInfectDis
HLA-B	HLA-B*52		HSV-2	Lesions					44	55	Seropositive	1.1	0		LekstromHimes1999JInfectDis
HLA-B	HLA-B*53		HSV-2	Lesions					44	55	Seropositive	1.1	2.3		LekstromHimes1999JInfectDis
HLA-B	HLA-B*55		HSV-2	Lesions					44	55	Seropositive	0	1.1		LekstromHimes1999JInfectDis
HLA-B	HLA-B*56		HSV-2	Lesions					44	55	Seropositive	0	0		LekstromHimes1999JInfectDis
HLA-B	HLA-B*57		HSV-2	Lesions					44	55	Seropositive	2.1	2.3		LekstromHimes1999JInfectDis
HLA-B	HLA-B*58		HSV-2	Lesions					44	55	Seropositive	4.3	0		LekstromHimes1999JInfectDis
HLA-B	HLA-B*60		HSV-2	Lesions					44	55	Seropositive	7.4	3.4		LekstromHimes1999JInfectDis
HLA-B	HLA-B*61		HSV-2	Lesions					44	55	Seropositive	0	1.1		LekstromHimes1999JInfectDis
HLA-B	HLA-B*62		HSV-2	Lesions					44	55	Seropositive	4.3	4.5		LekstromHimes1999JInfectDis
HLA-B	HLA-B*63		HSV-2	Lesions					44	55	Seropositive	1.1	1.1		LekstromHimes1999JInfectDis
HLA-B	HLA-B*70		HSV-2	Lesions					44	55	Seropositive	0	1.1		LekstromHimes1999JInfectDis
HLA-C	HLA-C*01		HSV-2	Lesions					44	55	Seropositive	5.6	2.3		LekstromHimes1999JInfectDis
HLA-C	HLA-C*02		HSV-2	Lesions					44	55	Seropositive	0	2.8		LekstromHimes1999JInfectDis
HLA-C	HLA-C*03		HSV-2	Lesions					44	55	Seropositive	13.5	9.1		LekstromHimes1999JInfectDis
HLA-C	HLA-C*04		HSV-2	Lesions					44	55	Seropositive	14.9	18.4		LekstromHimes1999JInfectDis
HLA-C	HLA-C*05		HSV-2	Lesions					44	55	Seropositive	6.5	4.8		LekstromHimes1999JInfectDis
HLA-C	HLA-C*06		HSV-2	Lesions					44	55	Seropositive	14.3	9.1		LekstromHimes1999JInfectDis
HLA-C	HLA-C*07		HSV-2	Lesions					44	55	Seropositive	20.9	25.9		LekstromHimes1999JInfectDis
HLA-C	HLA-C*08		HSV-2	Lesions					44	55	Seropositive	2.2	3.5		LekstromHimes1999JInfectDis
HLA-DQB1	HLA-DQB1*02		HSV-2	Lesions					44	55	Seropositive	20.2	25		LekstromHimes1999JInfectDis
HLA-DQB1	HLA-DQB1*03		HSV-2	Lesions					44	55	Seropositive	26.6	33		LekstromHimes1999JInfectDis
HLA-DQB1	HLA-DQB1*04		HSV-2	Lesions					44	55	Seropositive	5.3	3.4		LekstromHimes1999JInfectDis
HLA-DQB1	HLA-DQB1*05		HSV-2	Lesions					44	55	Seropositive	18.1	20.5		LekstromHimes1999JInfectDis
HLA-DQB1	HLA-DQB1*06		HSV-2	Lesions					44	55	Seropositive	29.8	17		LekstromHimes1999JInfectDis
HLA-DRB1	HLA-DRB1*01		HSV-2	Lesions					44	55	Seropositive	13.8	12.3		LekstromHimes1999JInfectDis
HLA-DRB1	HLA-DRB1*03		HSV-2	Lesions					44	55	Seropositive	10.6	8.8		LekstromHimes1999JInfectDis
HLA-DRB1	HLA-DRB1*04		HSV-2	Lesions					44	55	Seropositive	13.8	22.3		LekstromHimes1999JInfectDis
HLA-DRB1	HLA-DRB1*07		HSV-2	Lesions					44	55	Seropositive	10.6	17.8		LekstromHimes1999JInfectDis
HLA-DRB1	HLA-DRB1*08		HSV-2	Lesions					44	55	Seropositive	3.2	1.1		LekstromHimes1999JInfectDis
HLA-DRB1	HLA-DRB1*10		HSV-2	Lesions					44	55	Seropositive	0	1.1		LekstromHimes1999JInfectDis
HLA-DRB1	HLA-DRB1*11		HSV-2	Lesions					44	55	Seropositive	9.5	6.8		LekstromHimes1999JInfectDis
HLA-DRB1	HLA-DRB1*12		HSV-2	Lesions					44	55	Seropositive	3.2	1.1		LekstromHimes1999JInfectDis
HLA-DRB1	HLA-DRB1*13		HSV-2	Lesions					44	55	Seropositive	19.1	8.8		LekstromHimes1999JInfectDis
HLA-DRB1	HLA-DRB1*14		HSV-2	Lesions					44	55	Seropositive	2.1	4.5		LekstromHimes1999JInfectDis
HLA-DRB1	HLA-DRB1*15		HSV-2	Lesions					44	55	Seropositive	12.8	10.2		LekstromHimes1999JInfectDis
HLA-DRB1	HLA-DRB1*16		HSV-2	Lesions					44	55	Seropositive	1.1	3.4		LekstromHimes1999JInfectDis
HLA-A	HLA-A*01	HLA-A*01:01	EBV	NPC				OR	203	177	Healthy	0.25	0.57		Hildesheim2002JNCI
HLA-A	HLA-A*02	HLA-A*02:01	EBV	NPC	0.79	0.55	1.2	OR	203	177	Healthy	14.5	16.4		Hildesheim2002JNCI
HLA-A	HLA-A*02	HLA-A*02:03	EBV	NPC				OR	203	177	Healthy	6.9	5.1		Hildesheim2002JNCI
HLA-A	HLA-A*02	HLA-A*02:06	EBV	NPC				OR	203	177	Healthy	3	4.8		Hildesheim2002JNCI
HLA-A	HLA-A*02	HLA-A*02:07	EBV	NPC	2.3	1.5	3.5	OR	203	177	Healthy	12.8	6.8		Hildesheim2002JNCI
HLA-A	HLA-A*02	HLA-A*02:09	EBV	NPC				OR	203	177	Healthy	0	0.28		Hildesheim2002JNCI
HLA-A	HLA-A*02	HLA-A*02:10	EBV	NPC				OR	203	177	Healthy	0.25	0		Hildesheim2002JNCI
HLA-A	HLA-A*03	HLA-A*03:01	EBV	NPC				OR	203	177	Healthy	0	1.1		Hildesheim2002JNCI
HLA-A	HLA-A*11	HLA-A*11:01	EBV	NPC	0.64	0.47	0.88	OR	203	177	Healthy	29.8	37		Hildesheim2002JNCI
HLA-A	HLA-A*24	HLA-A*24:02	EBV	NPC				OR	203	177	Healthy	16.5	12.7		Hildesheim2002JNCI
HLA-A	HLA-A*24	HLA-A*24:03	EBV	NPC				OR	203	177	Healthy	0	0.85		Hildesheim2002JNCI
HLA-A	HLA-A*26	HLA-A*26:01	EBV	NPC				OR	203	177	Healthy	4.2	4		Hildesheim2002JNCI
HLA-A	HLA-A*29	HLA-A*29:01	EBV	NPC				OR	203	177	Healthy	0.25	0		Hildesheim2002JNCI
HLA-A	HLA-A*30	HLA-A*30:01	EBV	NPC				OR	203	177	Healthy	0.25	0.85		Hildesheim2002JNCI
HLA-A	HLA-A*31	HLA-A*31:01	EBV	NPC				OR	203	177	Healthy	0	1.4		Hildesheim2002JNCI
HLA-A	HLA-A*32	HLA-A*32:01	EBV	NPC				OR	203	177	Healthy	0.25	0.57		Hildesheim2002JNCI
HLA-A	HLA-A*33	HLA-A*33:03	EBV	NPC				OR	203	177	Healthy	11.1	7.1		Hildesheim2002JNCI
HLA-A	HLA-A*74	HLA-A*74:01	EBV	NPC				OR	203	177	Healthy	0	0.57		Hildesheim2002JNCI
HLA-B	HLA-B*07		EBV	NPC				OR	205	176	Healthy	0	1.1		Hildesheim2002JNCI
HLA-B	HLA-B*08	HLA-B*08:01	EBV	NPC				OR	522	176	Healthy	0.24	0		Hildesheim2002JNCI
HLA-B	HLA-B*13		EBV	NPC	0.58	0.35	0.96	OR	522	176	Healthy	4.1	9.4		Hildesheim2002JNCI
HLA-B	HLA-B*15		EBV	NPC				OR	522	176	Healthy	11.2	15.6		Hildesheim2002JNCI
HLA-B	HLA-B*18	HLA-B*18:02	EBV	NPC				OR	522	176	Healthy	0	0.28		Hildesheim2002JNCI
HLA-B	HLA-B*27		EBV	NPC				OR	522	176	Healthy	2	3.4		Hildesheim2002JNCI
HLA-B	HLA-B*35		EBV	NPC				OR	522	176	Healthy	2.9	1.7		Hildesheim2002JNCI
HLA-B	HLA-B*38		EBV	NPC				OR	522	176	Healthy	4.6	3.1		Hildesheim2002JNCI
HLA-B	HLA-B*39		EBV	NPC	0.19	0.04	0.91	OR	522	176	Healthy	0.49	2.6		Hildesheim2002JNCI
HLA-B	HLA-B*40		EBV	NPC				OR	522	176	Healthy	30.5	26.7		Hildesheim2002JNCI
HLA-B	HLA-B*44		EBV	NPC				OR	522	176	Healthy	0.24	1.4		Hildesheim2002JNCI
HLA-B	HLA-B*45	HLA-B*45:01	EBV	NPC				OR	522	176	Healthy	0.24	0		Hildesheim2002JNCI
HLA-B	HLA-B*46	HLA-B*46:01	EBV	NPC	1.8	1.2	2.5	OR	522	176	Healthy	18	12.5		Hildesheim2002JNCI
HLA-B	HLA-B*48		EBV	NPC				OR	522	176	Healthy	1.7	1.1		Hildesheim2002JNCI
HLA-B	HLA-B*51		EBV	NPC				OR	522	176	Healthy	6.3	6		Hildesheim2002JNCI
HLA-B	HLA-B*52		EBV	NPC				OR	522	176	Healthy	1.5	1.1		Hildesheim2002JNCI
HLA-B	HLA-B*54	HLA-B*54:01	EBV	NPC				OR	522	176	Healthy	2.4	4.5		Hildesheim2002JNCI
HLA-B	HLA-B*55		EBV	NPC				OR	522	176	Healthy	1.2	1.7		Hildesheim2002JNCI
HLA-B	HLA-B*56		EBV	NPC				OR	522	176	Healthy	0	0.85		Hildesheim2002JNCI
HLA-B	HLA-B*57	HLA-B*57:01	EBV	NPC				OR	522	176	Healthy	0	0.28		Hildesheim2002JNCI
HLA-B	HLA-B*58		EBV	NPC	1.5	1	2.2	OR	522	176	Healthy	12	6.5		Hildesheim2002JNCI
HLA-B	HLA-B*67	HLA-B*67:01	EBV	NPC				OR	522	176	Healthy	0.24	0		Hildesheim2002JNCI
HLA-DPB1	HLA-DPB1*02	HLA-DPB1*02:01	EBV	NPC				OR	209	183	Healthy	14.1	13.9		Hildesheim2002JNCI
HLA-DPB1	HLA-DPB1*02	HLA-DPB1*02:02	EBV	NPC				OR	209	183	Healthy	9.3	7.9		Hildesheim2002JNCI
HLA-DPB1	HLA-DPB1*03	HLA-DPB1*03:01	EBV	NPC				OR	209	183	Healthy	4.8	5.2		Hildesheim2002JNCI
HLA-DPB1	HLA-DPB1*04	HLA-DPB1*04:01	EBV	NPC	1.5	0.97	2.3	OR	209	183	Healthy	10	4.6‡		Hildesheim2002JNCI
HLA-DPB1	HLA-DPB1*04	HLA-DPB1*04:02	EBV	NPC				OR	209	183	Healthy	1.4	2.2		Hildesheim2002JNCI
HLA-DPB1	HLA-DPB1*05	HLA-DPB1*05:01	EBV	NPC				OR	209	183	Healthy	47.1	51.1		Hildesheim2002JNCI
HLA-DPB1	HLA-DPB1*09	HLA-DPB1*09:01	EBV	NPC				OR	209	183	Healthy	0.24	0.55		Hildesheim2002JNCI
HLA-DPB1	HLA-DPB1*13	HLA-DPB1*13:01	EBV	NPC				OR	209	183	Healthy	5.5	6.8		Hildesheim2002JNCI
HLA-DPB1	HLA-DPB1*14	HLA-DPB1*14:01	EBV	NPC				OR	209	183	Healthy	1.9	1.6		Hildesheim2002JNCI
HLA-DPB1	HLA-DPB1*15	HLA-DPB1*15:01	EBV	NPC				OR	209	183	Healthy	0	0.27		Hildesheim2002JNCI
HLA-DPB1	HLA-DPB1*16	HLA-DPB1*16:01	EBV	NPC				OR	209	183	Healthy	0	0.27		Hildesheim2002JNCI
HLA-DPB1	HLA-DPB1*17	HLA-DPB1*17:01	EBV	NPC				OR	209	183	Healthy	0.72	0.82		Hildesheim2002JNCI
HLA-DPB1	HLA-DPB1*19	HLA-DPB1*19:01	EBV	NPC				OR	209	183	Healthy	2.2	0.82		Hildesheim2002JNCI
HLA-DPB1	HLA-DPB1*21	HLA-DPB1*21:01	EBV	NPC				OR	209	183	Healthy	2.2	2.2		Hildesheim2002JNCI
HLA-DPB1	HLA-DPB1*22	HLA-DPB1*22:01	EBV	NPC				OR	209	183	Healthy	0.24	0		Hildesheim2002JNCI
HLA-DPB1	HLA-DPB1*38	HLA-DPB1*38:01	EBV	NPC				OR	209	183	Healthy	0	0.27		Hildesheim2002JNCI
HLA-DPB1	HLA-DPB1*42	HLA-DPB1*42:01	EBV	NPC				OR	209	183	Healthy	0	0.82		Hildesheim2002JNCI
HLA-DPB1	HLA-DPB1*43	HLA-DPB1*43:01	EBV	NPC				OR	209	183	Healthy	0	0.27		Hildesheim2002JNCI
HLA-DPB1	HLA-DPB1*48	HLA-DPB1*48:01	EBV	NPC				OR	209	183	Healthy	0.24	0.27		Hildesheim2002JNCI
HLA-DRB1	HLA-DRB1*01	HLA-DRB1*01:01	EBV	NPC				OR	189	172	Healthy	0.79	1.2		Hildesheim2002JNCI
HLA-DRB1	HLA-DRB1*03	HLA-DRB1*03:01	EBV	NPC	1.6	1.1	2.5	OR	189	172	Healthy	10.6	4.99		Hildesheim2002JNCI
HLA-DRB1	HLA-DRB1*04	HLA-DRB1*04:01	EBV	NPC				OR	189	172	Healthy	0.27	0.87		Hildesheim2002JNCI
HLA-DRB1	HLA-DRB1*04	HLA-DRB1*04:03	EBV	NPC				OR	189	172	Healthy	1.6	3.8		Hildesheim2002JNCI
HLA-DRB1	HLA-DRB1*04	HLA-DRB1*04:04	EBV	NPC				OR	189	172	Healthy	0.27	1.5		Hildesheim2002JNCI
HLA-DRB1	HLA-DRB1*04	HLA-DRB1*04:05	EBV	NPC				OR	189	172	Healthy	8.73	8.67		Hildesheim2002JNCI
HLA-DRB1	HLA-DRB1*04	HLA-DRB1*04:06	EBV	NPC				OR	189	172	Healthy	2.4	5.2		Hildesheim2002JNCI
HLA-DRB1	HLA-DRB1*04	HLA-DRB1*04:10	EBV	NPC				OR	189	172	Healthy	0.27	0.29		Hildesheim2002JNCI
HLA-DRB1	HLA-DRB1*07	HLA-DRB1*07:01	EBV	NPC				OR	189	172	Healthy	1.3	2.89		Hildesheim2002JNCI
HLA-DRB1	HLA-DRB1*08	HLA-DRB1*08:01	EBV	NPC				OR	189	172	Healthy	0.27	0		Hildesheim2002JNCI
HLA-DRB1	HLA-DRB1*08	HLA-DRB1*08:02	EBV	NPC				OR	189	172	Healthy	0.53	0.87		Hildesheim2002JNCI
HLA-DRB1	HLA-DRB1*08	HLA-DRB1*08:03	EBV	NPC				OR	189	172	Healthy	13	11		Hildesheim2002JNCI
HLA-DRB1	HLA-DRB1*08	HLA-DRB1*08:09	EBV	NPC				OR	189	172	Healthy	0	0.29		Hildesheim2002JNCI
HLA-DRB1	HLA-DRB1*09	HLA-DRB1*09:01	EBV	NPC				OR	189	172	Healthy	18.8	17.4		Hildesheim2002JNCI
HLA-DRB1	HLA-DRB1*10	HLA-DRB1*10:01	EBV	NPC				OR	189	172	Healthy	0.53	0.87		Hildesheim2002JNCI
HLA-DRB1	HLA-DRB1*11	HLA-DRB1*11:01	EBV	NPC				OR	189	172	Healthy	7.7	7		Hildesheim2002JNCI
HLA-DRB1	HLA-DRB1*11	HLA-DRB1*11:06	EBV	NPC				OR	189	172	Healthy	0	0.29		Hildesheim2002JNCI
HLA-DRB1	HLA-DRB1*12	HLA-DRB1*12:01	EBV	NPC				OR	189	172	Healthy	2.64	3.19		Hildesheim2002JNCI
HLA-DRB1	HLA-DRB1*12	HLA-DRB1*12:02	EBV	NPC				OR	189	172	Healthy	8.49	10.18		Hildesheim2002JNCI
HLA-DRB1	HLA-DRB1*13	HLA-DRB1*13:01	EBV	NPC				OR	189	172	Healthy	0.53	0.29		Hildesheim2002JNCI
HLA-DRB1	HLA-DRB1*13	HLA-DRB1*13:02	EBV	NPC				OR	189	172	Healthy	0.27	0.58		Hildesheim2002JNCI
HLA-DRB1	HLA-DRB1*13	HLA-DRB1*13:12	EBV	NPC				OR	189	172	Healthy	1.1	0		Hildesheim2002JNCI
HLA-DRB1	HLA-DRB1*14	HLA-DRB1*14:01	EBV	NPC				OR	189	172	Healthy	3.19	2.57		Hildesheim2002JNCI
HLA-DRB1	HLA-DRB1*14	HLA-DRB1*14:03	EBV	NPC				OR	189	172	Healthy	0	0.29		Hildesheim2002JNCI
HLA-DRB1	HLA-DRB1*14	HLA-DRB1*14:04	EBV	NPC				OR	189	172	Healthy	0	1.2		Hildesheim2002JNCI
HLA-DRB1	HLA-DRB1*14	HLA-DRB1*14:18	EBV	NPC				OR	189	172	Healthy	0.27	0.29		Hildesheim2002JNCI
HLA-DRB1	HLA-DRB1*15	HLA-DRB1*15:01	EBV	NPC				OR	189	172	Healthy	9.57	6.68		Hildesheim2002JNCI
HLA-DRB1	HLA-DRB1*15	HLA-DRB1*15:02	EBV	NPC				OR	189	172	Healthy	1.07	1.99		Hildesheim2002JNCI
HLA-DRB1	HLA-DRB1*16	HLA-DRB1*16:02	EBV	NPC				OR	189	172	Healthy	6.1	5.5		Hildesheim2002JNCI
HLA-DQA1	HLA-DQA1*01	HLA-DQA1*01:01	EBV	NPC				OR	189	172	Healthy	5.58	8.12		Hildesheim2002JNCI
HLA-DQA1	HLA-DQA1*01	HLA-DQA1*01:02	EBV	NPC				OR	189	172	Healthy	17	13.63		Hildesheim2002JNCI
HLA-DQA1	HLA-DQA1*01	HLA-DQA1*01:03	EBV	NPC				OR	189	172	Healthy	13.53	11.29		Hildesheim2002JNCI
HLA-DQA1	HLA-DQA1*02	HLA-DQA1*02:01	EBV	NPC				OR	189	172	Healthy	1.3	2.89		Hildesheim2002JNCI
HLA-DQA1	HLA-DQA1*03	HLA-DQA1*03:01	EBV	NPC				OR	189	172	Healthy	32.61	38.31		Hildesheim2002JNCI
HLA-DQA1	HLA-DQA1*04	HLA-DQA1*04:01	EBV	NPC				OR	189	172	Healthy	0.53	0.87		Hildesheim2002JNCI
HLA-DQA1	HLA-DQA1*05	HLA-DQA1*05:01	EBV	NPC				OR	189	172	Healthy	21.5	15.18		Hildesheim2002JNCI
HLA-DQA1	HLA-DQA1*06	HLA-DQA1*06:01	EBV	NPC				OR	189	172	Healthy	8.24	9.6		Hildesheim2002JNCI
HLA-DQB1	HLA-DQB1*02		EBV	NPC	1.6	1.1	2.5	OR	189	172	Healthy	11.9	7.3		Hildesheim2002JNCI
HLA-DQB1	HLA-DQB1*03	HLA-DQB1*03:01	EBV	NPC				OR	189	172	Healthy	19.94	20.66		Hildesheim2002JNCI
HLA-DQB1	HLA-DQB1*03	HLA-DQB1*03:02	EBV	NPC	0.57	0.37	0.88	OR	189	172	Healthy	5.91	11.95		Hildesheim2002JNCI
HLA-DQB1	HLA-DQB1*03	HLA-DQB1*03:03	EBV	NPC				OR	189	172	Healthy	18.8	17.69		Hildesheim2002JNCI
HLA-DQB1	HLA-DQB1*04	HLA-DQB1*04:02	EBV	NPC				OR	189	172	Healthy	7.63	9.25		Hildesheim2002JNCI
HLA-DQB1	HLA-DQB1*05	HLA-DQB1*05:01	EBV	NPC				OR	189	172	Healthy	1.85	3.77		Hildesheim2002JNCI
HLA-DQB1	HLA-DQB1*05	HLA-DQB1*05:02	EBV	NPC				OR	189	172	Healthy	10.93	8.94		Hildesheim2002JNCI
HLA-DQB1	HLA-DQB1*05		EBV	NPC				OR	189	172	Healthy	1.06	2.36		Hildesheim2002JNCI
HLA-DQB1	HLA-DQB1*06	HLA-DQB1*06:01	EBV	NPC				OR	189	172	Healthy	15.9	14.2		Hildesheim2002JNCI
HLA-DQB1	HLA-DQB1*06	HLA-DQB1*06:02	EBV	NPC				OR	189	172	Healthy	5.3	2.9		Hildesheim2002JNCI
HLA-DQB1	HLA-DQB1*06	HLA-DQB1*06:03	EBV	NPC				OR	189	172	Healthy	0.8	0.29		Hildesheim2002JNCI
HLA-DQB1	HLA-DQB1*06	HLA-DQB1*06:04	EBV	NPC				OR	189	172	Healthy	0.27	0.58		Hildesheim2002JNCI
HLA-A	HLA-A*02	HLA-A*02:07	EBV	NPC	3.58	1.32	9.68	OR	277	285	Healthy			TRUE	Tse2009AJHG
HLA-A	HLA-A*11	HLA-A*11:01	EBV	NPC	0.61	0.53	0.69	OR	1405	1362	Healthy			TRUE	Tang2012PlosGenet
HLA-A	HLA-A*11	HLA-A*11:01	EBV	NPC	0.53	0.47	0.59	OR	1583	1894	Healthy			TRUE	Bei2010NatGenet
HLA-C	HLA-C*01	HLA-C*01:02	EBV	NPC	1.4	0.73	2.6	OR	212	198	Healthy				Kovacic2005CEBP
HLA-C	HLA-C*03	HLA-C*03:02	EBV	NPC	2	0.89	4.5	OR	212	198	Healthy				Kovacic2005CEBP
HLA-C	HLA-C*03	HLA-C*03:03	EBV	NPC	0.39	0.15	1.1	OR	212	198	Healthy				Kovacic2005CEBP
HLA-C	HLA-C*03	HLA-C*03:04	EBV	NPC	0.67	0.33	1.4	OR	212	198	Healthy				Kovacic2005CEBP
HLA-C	HLA-C*04	HLA-C*04:01	EBV	NPC	0.37	0.14	0.93	OR	212	198	Healthy				Kovacic2005CEBP
HLA-C	HLA-C*06	HLA-C*06:02	EBV	NPC	1.5	0.18	12.8	OR	212	198	Healthy				Kovacic2005CEBP
HLA-C	HLA-C*07	HLA-C*07:02	EBV	NPC	1.3	0.68	2.3	OR	212	198	Healthy				Kovacic2005CEBP
HLA-C	HLA-C*07	HLA-C*07:04	EBV	NPC	0.49	0.04	5.5	OR	212	198	Healthy				Kovacic2005CEBP
HLA-C	HLA-C*08	HLA-C*08:01	EBV	NPC	0.7	0.33	1.5	OR	212	198	Healthy				Kovacic2005CEBP
HLA-C	HLA-C*12	HLA-C*12:02	EBV	NPC	1	0.32	3.1	OR	212	198	Healthy				Kovacic2005CEBP
HLA-C	HLA-C*14	HLA-C*14:02	EBV	NPC	0.42	0.12	1.5	OR	212	198	Healthy				Kovacic2005CEBP
HLA-C	HLA-C*15	HLA-C*15:02	EBV	NPC	0.89	0.31	2.5	OR	212	198	Healthy				Kovacic2005CEBP
HLA-DRB1	HLA-DRB1*01		EBV	NPC					101	300	Seropositive	4.45	7.33		Karanikiotis2008StrahlOnkologie
HLA-DRB1	HLA-DRB1*03		EBV	NPC					101	300	Seropositive	4.95	7.83		Karanikiotis2008StrahlOnkologie
HLA-DRB1	HLA-DRB1*04		EBV	NPC					101	300	Seropositive	9.4	10.33		Karanikiotis2008StrahlOnkologie
HLA-DRB1	HLA-DRB1*07		EBV	NPC					101	300	Seropositive	4.95	12		Karanikiotis2008StrahlOnkologie
HLA-DRB1	HLA-DRB1*08		EBV	NPC					101	300	Seropositive	1.98	1.83		Karanikiotis2008StrahlOnkologie
HLA-DRB1	HLA-DRB1*09		EBV	NPC					101	300	Seropositive	0.49	0.33		Karanikiotis2008StrahlOnkologie
HLA-DRB1	HLA-DRB1*10		EBV	NPC					101	300	Seropositive	1.48	1.16		Karanikiotis2008StrahlOnkologie
HLA-DRB1	HLA-DRB1*11		EBV	NPC					101	300	Seropositive	31.18	26.5		Karanikiotis2008StrahlOnkologie
HLA-DRB1	HLA-DRB1*12		EBV	NPC					101	300	Seropositive	1.48	2		Karanikiotis2008StrahlOnkologie
HLA-DRB1	HLA-DRB1*13		EBV	NPC					101	300	Seropositive	7.92	9		Karanikiotis2008StrahlOnkologie
HLA-DRB1	HLA-DRB1*14		EBV	NPC					101	300	Seropositive	6.93	4.16		Karanikiotis2008StrahlOnkologie
HLA-DRB1	HLA-DRB1*15		EBV	NPC					101	300	Seropositive	11.88	8.33		Karanikiotis2008StrahlOnkologie
HLA-DRB1	HLA-DRB1*16		EBV	NPC					101	300	Seropositive	12.87	9.16		Karanikiotis2008StrahlOnkologie
HLA-DQA1	HLA-DQA1*01	HLA-DQA1*01:01	EBV	NPC					101	300	Seropositive	4.45	7.33		Karanikiotis2008StrahlOnkologie
HLA-DQA1	HLA-DQA1*01	HLA-DQA1*01:02	EBV	NPC					101	300	Seropositive	32.67	21.16		Karanikiotis2008StrahlOnkologie
HLA-DQA1	HLA-DQA1*01	HLA-DQA1*01:03	EBV	NPC					101	300	Seropositive	0	3.83		Karanikiotis2008StrahlOnkologie
HLA-DQA1	HLA-DQA1*01	HLA-DQA1*01:04	EBV	NPC					101	300	Seropositive	8.41	6		Karanikiotis2008StrahlOnkologie
HLA-DQA1	HLA-DQA1*02	HLA-DQA1*02:01	EBV	NPC					101	300	Seropositive	4.95	12		Karanikiotis2008StrahlOnkologie
HLA-DQA1	HLA-DQA1*03	HLA-DQA1*03:01	EBV	NPC					101	300	Seropositive	10.39	10.66		Karanikiotis2008StrahlOnkologie
HLA-DQA1	HLA-DQA1*04	HLA-DQA1*04:01	EBV	NPC					101	300	Seropositive	0	1.83		Karanikiotis2008StrahlOnkologie
HLA-DQA1	HLA-DQA1*05		EBV	NPC					101	300	Seropositive	39.1	37.16		Karanikiotis2008StrahlOnkologie
HLA-DQB1	HLA-DQB1*02	HLA-DQB1*02:01	EBV	NPC					101	300	Seropositive	9.4	14.16		Karanikiotis2008StrahlOnkologie
HLA-DQB1	HLA-DQB1*03	HLA-DQB1*03:01	EBV	NPC					101	300	Seropositive	34.15	30		Karanikiotis2008StrahlOnkologie
HLA-DQB1	HLA-DQB1*03	HLA-DQB1*03:02	EBV	NPC					101	300	Seropositive	9.9	9.16		Karanikiotis2008StrahlOnkologie
HLA-DQB1	HLA-DQB1*03	HLA-DQB1*03:03	EBV	NPC					101	300	Seropositive	0.49	2		Karanikiotis2008StrahlOnkologie
HLA-DQB1	HLA-DQB1*04	HLA-DQB1*04:01	EBV	NPC					101	300	Seropositive	0	2.66		Karanikiotis2008StrahlOnkologie
HLA-DQB1	HLA-DQB1*05		EBV	NPC					101	300	Seropositive	27.22	26.66		Karanikiotis2008StrahlOnkologie
HLA-DQB1	HLA-DQB1*06		EBV	NPC					101	300	Seropositive	18.81	15.33		Karanikiotis2008StrahlOnkologie
HLA-A	HLA-A*02	HLA-A*02:07	EBV	NPC	2.6	1.6	4.2		301	317	Healthy				Yu2009HumImmunol
HLA-A	HLA-A*11	HLA-A*11:01	EBV	NPC	0.4	0.27	0.6		301	317	Healthy				Yu2009HumImmunol
HLA-A	HLA-A*33	HLA-A*33:03	EBV	NPC	1.5	1	2.1		301	317	Healthy				Yu2009HumImmunol
HLA-B	HLA-B*38	HLA-B*38:02	EBV	NPC	2.7	1.1	2.7		295	221	Healthy
HLA-B	HLA-B*46	HLA-B*46:01	EBV	NPC	0.9	0.58	1.4		295	221	Healthy
HLA-B	HLA-B*58	HLA-B*58:01	EBV	NPC	3.1	1.7	5.4		295	221	Healthy
HLA-A	HLA-A*01		VZV	PHN					32	136	Healthy	3.1	1.5		Ozawa1998TissueAntigens
HLA-A	HLA-A*02		VZV	PHN					32	136	Healthy	21.9	50		Ozawa1998TissueAntigens
HLA-A	HLA-A*03		VZV	PHN					32	136	Healthy	3.1	0.7		Ozawa1998TissueAntigens
HLA-A	HLA-A*11		VZV	PHN					32	136	Healthy	12.5	16.9		Ozawa1998TissueAntigens
HLA-A	HLA-A*24		VZV	PHN					32	136	Healthy	53.1	77.9		Ozawa1998TissueAntigens
HLA-A	HLA-A*26		VZV	PHN					32	136	Healthy	18.8	19.9		Ozawa1998TissueAntigens
HLA-A	HLA-A*31		VZV	PHN					32	136	Healthy	9.4	19.1		Ozawa1998TissueAntigens
HLA-A	HLA-A*33		VZV	PHN					32	136	Healthy	43.8	14		Ozawa1998TissueAntigens
HLA-B	HLA-B*07		VZV	PHN					32	136	Healthy	9.4	16.9		Ozawa1998TissueAntigens
HLA-B	HLA-B*13		VZV	PHN					32	136	Healthy	3.1	0.7		Ozawa1998TissueAntigens
HLA-B	HLA-B*17		VZV	PHN					32	136	Healthy	3.1	0.7		Ozawa1998TissueAntigens
HLA-B	HLA-B*27		VZV	PHN					32	136	Healthy	0	1.5		Ozawa1998TissueAntigens
HLA-B	HLA-B*35		VZV	PHN					32	136	Healthy	21.9	16.2		Ozawa1998TissueAntigens
HLA-B	HLA-B*37		VZV	PHN					32	136	Healthy	3.1	1.5		Ozawa1998TissueAntigens
HLA-B	HLA-B*38		VZV	PHN					32	136	Healthy	0	0.7		Ozawa1998TissueAntigens
HLA-B	HLA-B*39		VZV	PHN					32	136	Healthy	6.3	4.4		Ozawa1998TissueAntigens
HLA-B	HLA-B*44		VZV	PHN					32	136	Healthy	43.8	14.7		Ozawa1998TissueAntigens
HLA-B	HLA-B*46		VZV	PHN					32	136	Healthy	3.1	13.2		Ozawa1998TissueAntigens
HLA-B	HLA-B*48		VZV	PHN					32	136	Healthy	0	5.1		Ozawa1998TissueAntigens
HLA-B	HLA-B*51		VZV	PHN					32	136	Healthy	12.5	14.7		Ozawa1998TissueAntigens
HLA-B	HLA-B*52		VZV	PHN					32	136	Healthy	21.9	19.9		Ozawa1998TissueAntigens
HLA-B	HLA-B*54		VZV	PHN					32	136	Healthy	15.6	15.4		Ozawa1998TissueAntigens
HLA-B	HLA-B*55		VZV	PHN					32	136	Healthy	0	10.3		Ozawa1998TissueAntigens
HLA-B	HLA-B*56		VZV	PHN					32	136	Healthy	0	3.7		Ozawa1998TissueAntigens
HLA-B	HLA-B*59		VZV	PHN					32	136	Healthy	0	3.7		Ozawa1998TissueAntigens
HLA-B	HLA-B*60		VZV	PHN					32	136	Healthy	9.4	10.3		Ozawa1998TissueAntigens
HLA-B	HLA-B*61		VZV	PHN					32	136	Healthy	12.5	20.6		Ozawa1998TissueAntigens
HLA-B	HLA-B*62		VZV	PHN					32	136	Healthy	21.9	18.4		Ozawa1998TissueAntigens
HLA-B	HLA-B*67		VZV	PHN					32	136	Healthy	3.1	1.5		Ozawa1998TissueAntigens
HLA-B	HLA-B*70		VZV	PHN					32	136	Healthy	3.1	2.2		Ozawa1998TissueAntigens
HLA-B	HLA-B*75		VZV	PHN					32	136	Healthy	0	2.2		Ozawa1998TissueAntigens
HLA-C	HLA-C*01		VZV	PHN					32	136	Healthy	15.6	41.9		Ozawa1998TissueAntigens
HLA-C	HLA-C*02		VZV	PHN					32	136	Healthy	0	0.7		Ozawa1998TissueAntigens
HLA-C	HLA-C*03		VZV	PHN					32	136	Healthy	0	18.4		Ozawa1998TissueAntigens
HLA-C	HLA-C*04		VZV	PHN					32	136	Healthy	15.6	5.9		Ozawa1998TissueAntigens
HLA-C	HLA-C*06		VZV	PHN					32	136	Healthy	3.1	0.7		Ozawa1998TissueAntigens
HLA-C	HLA-C*07		VZV	PHN					32	136	Healthy	21.9	22.1		Ozawa1998TissueAntigens
HLA-C	HLA-C*09		VZV	PHN					32	136	Healthy	21.9	14		Ozawa1998TissueAntigens
HLA-C	HLA-C*10		VZV	PHN					32	136	Healthy	18.8	8.8		Ozawa1998TissueAntigens
HLA-DPB1	HLA-DPB1*02	HLA-DPB1*02:01	VZV	PHN					32	136	Healthy	48.1	33.1		Ozawa1998TissueAntigens
HLA-DPB1	HLA-DPB1*02	HLA-DPB1*02:02	VZV	PHN					32	136	Healthy	11.1	11		Ozawa1998TissueAntigens
HLA-DPB1	HLA-DPB1*03	HLA-DPB1*03:01	VZV	PHN					32	136	Healthy	3.7	9.6		Ozawa1998TissueAntigens
HLA-DPB1	HLA-DPB1*04	HLA-DPB1*04:01	VZV	PHN					32	136	Healthy	18.5	8.1		Ozawa1998TissueAntigens
HLA-DPB1	HLA-DPB1*04	HLA-DPB1*04:02	VZV	PHN					32	136	Healthy	29.6	22.1		Ozawa1998TissueAntigens
HLA-DPB1	HLA-DPB1*05	HLA-DPB1*05:01	VZV	PHN					32	136	Healthy	51.9	64		Ozawa1998TissueAntigens
HLA-DPB1	HLA-DPB1*06	HLA-DPB1*06:01	VZV	PHN					32	136	Healthy	3.7	0.7		Ozawa1998TissueAntigens
HLA-DPB1	HLA-DPB1*09	HLA-DPB1*09:01	VZV	PHN					32	136	Healthy	11.1	16.2		Ozawa1998TissueAntigens
HLA-DPB1	HLA-DPB1*13	HLA-DPB1*13:01	VZV	PHN					32	136	Healthy	0	1.5		Ozawa1998TissueAntigens
HLA-DPB1	HLA-DPB1*14	HLA-DPB1*14:01	VZV	PHN					32	136	Healthy	11.1	3.7		Ozawa1998TissueAntigens
HLA-DQA1	HLA-DQA1*01	HLA-DQA1*01:01	VZV	PHN					32	136	Healthy	18.5	33.1		Ozawa1998TissueAntigens
HLA-DQA1	HLA-DQA1*01	HLA-DQA1*01:02	VZV	PHN					32	136	Healthy	37	26.5		Ozawa1998TissueAntigens
HLA-DQA1	HLA-DQA1*01	HLA-DQA1*01:03	VZV	PHN					32	136	Healthy	22.2	27.2		Ozawa1998TissueAntigens
HLA-DQA1	HLA-DQA1*03		VZV	PHN					32	136	Healthy	66.7	69.1		Ozawa1998TissueAntigens
HLA-DQA1	HLA-DQA1*04	HLA-DQA1*04:01	VZV	PHN					32	136	Healthy	11.1	9.6		Ozawa1998TissueAntigens
HLA-DQA1	HLA-DQA1*05	HLA-DQA1*05:01	VZV	PHN					32	136	Healthy	22.2	11.8		Ozawa1998TissueAntigens
HLA-DQA1	HLA-DQA1*06	HLA-DQA1*06:01	VZV	PHN					32	136	Healthy	3.7	2.9		Ozawa1998TissueAntigens
HLA-DQB1	HLA-DQB1*03	HLA-DQB1*03:01	VZV	PHN					32	136	Healthy	25.9	18.4		Ozawa1998TissueAntigens
HLA-DQB1	HLA-DQB1*03	HLA-DQB1*03:02	VZV	PHN					32	136	Healthy	29.6	17.6		Ozawa1998TissueAntigens
HLA-DQB1	HLA-DQB1*03	HLA-DQB1*03:03	VZV	PHN					32	136	Healthy	29.6	26.5		Ozawa1998TissueAntigens
HLA-DQB1	HLA-DQB1*04	HLA-DQB1*04:01	VZV	PHN					32	136	Healthy	14.8	31.6		Ozawa1998TissueAntigens
HLA-DQB1	HLA-DQB1*04	HLA-DQB1*04:02	VZV	PHN					32	136	Healthy	7.4	5.9		Ozawa1998TissueAntigens
HLA-DQB1	HLA-DQB1*05	HLA-DQB1*05:01	VZV	PHN					32	136	Healthy	18.5	20.6		Ozawa1998TissueAntigens
HLA-DQB1	HLA-DQB1*05	HLA-DQB1*05:02	VZV	PHN					32	136	Healthy	3.7	7.4		Ozawa1998TissueAntigens
HLA-DQB1	HLA-DQB1*05	HLA-DQB1*05:03	VZV	PHN					32	136	Healthy	3.7	4.4		Ozawa1998TissueAntigens
HLA-DQB1	HLA-DQB1*06	HLA-DQB1*06:01	VZV	PHN					32	136	Healthy	25.9	27.9		Ozawa1998TissueAntigens
HLA-DQB1	HLA-DQB1*06	HLA-DQB1*06:02	VZV	PHN					32	136	Healthy	7.4	14		Ozawa1998TissueAntigens
HLA-DQB1	HLA-DQB1*06	HLA-DQB1*06:04	VZV	PHN					32	136	Healthy	25.9	16.2		Ozawa1998TissueAntigens
HLA-DRB1	HLA-DRB1*01	HLA-DRB1*01:01	VZV	PHN					32	136	Healthy	18.5	16.9		Ozawa1998TissueAntigens
HLA-DRB1	HLA-DRB1*04	HLA-DRB1*04:03	VZV	PHN					32	136	Healthy	7.4	8.8		Ozawa1998TissueAntigens
HLA-DRB1	HLA-DRB1*04	HLA-DRB1*04:05	VZV	PHN					32	136	Healthy	14.8	31.6		Ozawa1998TissueAntigens
HLA-DRB1	HLA-DRB1*04	HLA-DRB1*04:06	VZV	PHN					32	136	Healthy	7.4	2.9		Ozawa1998TissueAntigens
HLA-DRB1	HLA-DRB1*04	HLA-DRB1*04:10	VZV	PHN					32	136	Healthy	3.7	2.2		Ozawa1998TissueAntigens
HLA-DRB1	HLA-DRB1*08	HLA-DRB1*08:02	VZV	PHN					32	136	Healthy	11.1	9.6		Ozawa1998TissueAntigens
HLA-DRB1	HLA-DRB1*08	HLA-DRB1*08:03	VZV	PHN					32	136	Healthy	11.1	14		Ozawa1998TissueAntigens
HLA-DRB1	HLA-DRB1*09	HLA-DRB1*09:01	VZV	PHN					32	136	Healthy	25.9	25.7		Ozawa1998TissueAntigens
HLA-DRB1	HLA-DRB1*11	HLA-DRB1*11:01	VZV	PHN					32	136	Healthy	7.4	5.9		Ozawa1998TissueAntigens
HLA-DRB1	HLA-DRB1*12	HLA-DRB1*12:01	VZV	PHN					32	136	Healthy	11.1	4.4		Ozawa1998TissueAntigens
HLA-DRB1	HLA-DRB1*12	HLA-DRB1*12:02	VZV	PHN					32	136	Healthy	3.7	2.9		Ozawa1998TissueAntigens
HLA-DRB1	HLA-DRB1*13	HLA-DRB1*13:02	VZV	PHN					32	136	Healthy	25.9	10.3		Ozawa1998TissueAntigens
HLA-DRB1	HLA-DRB1*14	HLA-DRB1*14:01	VZV	PHN					32	136	Healthy	3.7	5.1		Ozawa1998TissueAntigens
HLA-DRB1	HLA-DRB1*14	HLA-DRB1*14:06	VZV	PHN					32	136	Healthy	7.4	0.7		Ozawa1998TissueAntigens
HLA-DRB1	HLA-DRB1*15	HLA-DRB1*15:01	VZV	PHN					32	136	Healthy	7.4	14		Ozawa1998TissueAntigens
HLA-DRB1	HLA-DRB1*15	HLA-DRB1*15:02	VZV	PHN					32	136	Healthy	14.8	16.9		Ozawa1998TissueAntigens
HLA-DRB1	HLA-DRB1*16	HLA-DRB1*16:02	VZV	PHN					32	136	Healthy	3.7	0.7		Ozawa1998TissueAntigens
HLA-A	HLA-A*01	HLA-A*01:01	VZV	PHN					40	125	Healthy	0	2		Sato2002GenesImmun
HLA-A	HLA-A*02	HLA-A*02:01	VZV	PHN					40	125	Healthy	8.8	9.6		Sato2002GenesImmun
HLA-A	HLA-A*02	HLA-A*02:06	VZV	PHN					40	125	Healthy	6.3	10		Sato2002GenesImmun
HLA-A	HLA-A*02	HLA-A*02:07	VZV	PHN					40	125	Healthy	2.5	3.6		Sato2002GenesImmun
HLA-A	HLA-A*11	HLA-A*11:01	VZV	PHN					40	125	Healthy	1.3	10.4		Sato2002GenesImmun
HLA-A	HLA-A*24	HLA-A*24:02	VZV	PHN					40	125	Healthy	46.3	35.2		Sato2002GenesImmun
HLA-A	HLA-A*26	HLA-A*26:01	VZV	PHN					40	125	Healthy	6.3	6.8		Sato2002GenesImmun
HLA-A	HLA-A*26	HLA-A*26:02	VZV	PHN					40	125	Healthy	0	1.6		Sato2002GenesImmun
HLA-A	HLA-A*26	HLA-A*26:03	VZV	PHN					40	125	Healthy	2.6	2.4		Sato2002GenesImmun
HLA-A	HLA-A*31	HLA-A*31:01	VZV	PHN					40	125	Healthy	3.8	10.4		Sato2002GenesImmun
HLA-A	HLA-A*33	HLA-A*33:03	VZV	PHN					40	125	Healthy	21.3	7.6		Sato2002GenesImmun
HLA-B	HLA-B*07	HLA-B*07:01	VZV	PHN					40	125	Healthy	5	5.2		Sato2002GenesImmun
HLA-B	HLA-B*13	HLA-B*13:01	VZV	PHN					40	125	Healthy	1.3	2		Sato2002GenesImmun
HLA-B	HLA-B*35	HLA-B*35:01	VZV	PHN					40	125	Healthy	6.3	8		Sato2002GenesImmun
HLA-B	HLA-B*39	HLA-B*39:01	VZV	PHN					40	125	Healthy	3.8	5.2		Sato2002GenesImmun
HLA-B	HLA-B*44	HLA-B*44:03	VZV	PHN					40	125	Healthy	21.3	8		Sato2002GenesImmun
HLA-B	HLA-B*46	HLA-B*46:01	VZV	PHN					40	125	Healthy	2.5	6.4		Sato2002GenesImmun
HLA-B	HLA-B*48	HLA-B*48:01	VZV	PHN					40	125	Healthy	3.8	3.6		Sato2002GenesImmun
HLA-B	HLA-B*51	HLA-B*51:01	VZV	PHN					40	125	Healthy	6.3	6.8		Sato2002GenesImmun
HLA-B	HLA-B*52	HLA-B*52:01	VZV	PHN					40	125	Healthy	12.5	11.2		Sato2002GenesImmun
HLA-B	HLA-B*54	HLA-B*54:01	VZV	PHN					40	125	Healthy	8.8	7.2		Sato2002GenesImmun
HLA-B	HLA-B*55	HLA-B*55:02	VZV	PHN					40	125	Healthy	1.3	2.8		Sato2002GenesImmun
HLA-B	HLA-B*59	HLA-B*59:01	VZV	PHN					40	125	Healthy	1.3	1.6		Sato2002GenesImmun
HLA-B	HLA-B*40	HLA-B*40:01	VZV	PHN					40	125	Healthy	5	5.6		Sato2002GenesImmun
HLA-B	HLA-B*40	HLA-B*40:02	VZV	PHN					40	125	Healthy	11.3	6		Sato2002GenesImmun
HLA-B	HLA-B*40	HLA-B*40:06	VZV	PHN					40	125	Healthy	0	4.8		Sato2002GenesImmun
HLA-B	HLA-B*15	HLA-B*15:01	VZV	PHN					40	125	Healthy	2.6	6.4		Sato2002GenesImmun
HLA-B	HLA-B*15	HLA-B*15:18	VZV	PHN					40	125	Healthy	1.3	2		Sato2002GenesImmun
HLA-DRB1	HLA-DRB1*01	HLA-DRB1*01:01	VZV	PHN					40	125	Healthy	6.3	4.8		Sato2002GenesImmun
HLA-DRB1	HLA-DRB1*04	HLA-DRB1*04:03	VZV	PHN					40	125	Healthy	2.5	3.2		Sato2002GenesImmun
HLA-DRB1	HLA-DRB1*04	HLA-DRB1*04:05	VZV	PHN					40	125	Healthy	10	14.4		Sato2002GenesImmun
HLA-DRB1	HLA-DRB1*04	HLA-DRB1*04:06	VZV	PHN					40	125	Healthy	2.5	3.2		Sato2002GenesImmun
HLA-DRB1	HLA-DRB1*04	HLA-DRB1*04:07	VZV	PHN					40	125	Healthy	1.3	1.6		Sato2002GenesImmun
HLA-DRB1	HLA-DRB1*04	HLA-DRB1*04:10	VZV	PHN					40	125	Healthy	2.5	1.6		Sato2002GenesImmun
HLA-DRB1	HLA-DRB1*08	HLA-DRB1*08:02	VZV	PHN					40	125	Healthy	3.8	2.8		Sato2002GenesImmun
HLA-DRB1	HLA-DRB1*08	HLA-DRB1*08:03	VZV	PHN					40	125	Healthy	7.5	7.6		Sato2002GenesImmun
HLA-DRB1	HLA-DRB1*09	HLA-DRB1*09:01	VZV	PHN					40	125	Healthy	10	16.4		Sato2002GenesImmun
HLA-DRB1	HLA-DRB1*11	HLA-DRB1*11:01	VZV	PHN					40	125	Healthy	1.3	2.4		Sato2002GenesImmun
HLA-DRB1	HLA-DRB1*12	HLA-DRB1*12:01	VZV	PHN					40	125	Healthy	5	3.6		Sato2002GenesImmun
HLA-DRB1	HLA-DRB1*12	HLA-DRB1*12:02	VZV	PHN					40	125	Healthy	0	1.6		Sato2002GenesImmun
HLA-DRB1	HLA-DRB1*13	HLA-DRB1*13:02	VZV	PHN					40	125	Healthy	18.8	6.4		Sato2002GenesImmun
HLA-DRB1	HLA-DRB1*14	HLA-DRB1*14:01	VZV	PHN					40	125	Healthy	5	2.4		Sato2002GenesImmun
HLA-DRB1	HLA-DRB1*14	HLA-DRB1*14:05	VZV	PHN					40	125	Healthy	2.5	2.4		Sato2002GenesImmun
HLA-DRB1	HLA-DRB1*14	HLA-DRB1*14:03	VZV	PHN					40	125	Healthy	1.3	3.2		Sato2002GenesImmun
HLA-DRB1	HLA-DRB1*15	HLA-DRB1*15:01	VZV	PHN					40	125	Healthy	5	7.2		Sato2002GenesImmun
HLA-DRB1	HLA-DRB1*15	HLA-DRB1*15:02	VZV	PHN					40	125	Healthy	11.3	10		Sato2002GenesImmun
HLA-A	HLA-A*01	HLA-A*01:01	VZV	PHN					52	42	HZ	0	0		SatoTakeda2004Pain
HLA-A	HLA-A*02	HLA-A*02:01	VZV	PHN					52	42	HZ	9.6	15.5		SatoTakeda2004Pain
HLA-A	HLA-A*02	HLA-A*02:06	VZV	PHN					52	42	HZ	4.8	4.8		SatoTakeda2004Pain
HLA-A	HLA-A*02	HLA-A*02:07	VZV	PHN					52	42	HZ	1.9	2.4		SatoTakeda2004Pain
HLA-A	HLA-A*11	HLA-A*11:01	VZV	PHN					52	42	HZ	3.8	6		SatoTakeda2004Pain
HLA-A	HLA-A*24	HLA-A*24:02	VZV	PHN					52	42	HZ	42.3	47.6		SatoTakeda2004Pain
HLA-A	HLA-A*26	HLA-A*26:01	VZV	PHN					52	42	HZ	5.8	7.1		SatoTakeda2004Pain
HLA-A	HLA-A*26	HLA-A*26:02	VZV	PHN					52	42	HZ	0	1.2		SatoTakeda2004Pain
HLA-A	HLA-A*26	HLA-A*26:03	VZV	PHN					52	42	HZ	1.9	0		SatoTakeda2004Pain
HLA-A	HLA-A*31	HLA-A*31:01	VZV	PHN					52	42	HZ	6.7	8.3		SatoTakeda2004Pain
HLA-A	HLA-A*33	HLA-A*33:03	VZV	PHN					52	42	HZ	21.2	4.8		SatoTakeda2004Pain
HLA-B	HLA-B*07	HLA-B*07:01	VZV	PHN					52	42	HZ	4.8	7.1		SatoTakeda2004Pain
HLA-B	HLA-B*13	HLA-B*13:01	VZV	PHN					52	42	HZ	1	1.2		SatoTakeda2004Pain
HLA-B	HLA-B*35	HLA-B*35:01	VZV	PHN					52	42	HZ	5.8	6		SatoTakeda2004Pain
HLA-B	HLA-B*37	HLA-B*37:01	VZV	PHN					52	42	HZ	0	0		SatoTakeda2004Pain
HLA-B	HLA-B*39	HLA-B*39:01	VZV	PHN					52	42	HZ	4.8	0		SatoTakeda2004Pain
HLA-B	HLA-B*39	HLA-B*39:02	VZV	PHN					52	42	HZ	0	1.2		SatoTakeda2004Pain
HLA-B	HLA-B*44	HLA-B*44:03	VZV	PHN					52	42	HZ	21.2	4.8		SatoTakeda2004Pain
HLA-B	HLA-B*46	HLA-B*46:01	VZV	PHN					52	42	HZ	2.9	2.4		SatoTakeda2004Pain
HLA-B	HLA-B*48	HLA-B*48:01	VZV	PHN					52	42	HZ	2.9	4.8		SatoTakeda2004Pain
HLA-B	HLA-B*51	HLA-B*51:01	VZV	PHN					52	42	HZ	7.7	4.8		SatoTakeda2004Pain
HLA-B	HLA-B*52	HLA-B*52:01	VZV	PHN					52	42	HZ	10.6	13.1		SatoTakeda2004Pain
HLA-B	HLA-B*54	HLA-B*54:01	VZV	PHN					52	42	HZ	6.7	8.3		SatoTakeda2004Pain
HLA-B	HLA-B*55	HLA-B*55:02	VZV	PHN					52	42	HZ	2.9	4.8		SatoTakeda2004Pain
HLA-B	HLA-B*56	HLA-B*56:01	VZV	PHN					52	42	HZ	1	0		SatoTakeda2004Pain
HLA-B	HLA-B*59	HLA-B*59:01	VZV	PHN					52	42	HZ	1.9	2.4		SatoTakeda2004Pain
HLA-B	HLA-B*40	HLA-B*40:01	VZV	PHN					52	42	HZ	4.8	11.9		SatoTakeda2004Pain
HLA-B	HLA-B*40	HLA-B*40:02	VZV	PHN					52	42	HZ	8.7	6		SatoTakeda2004Pain
HLA-B	HLA-B*40	HLA-B*40:06	VZV	PHN					52	42	HZ	1	4.8		SatoTakeda2004Pain
HLA-B	HLA-B*15	HLA-B*15:01	VZV	PHN					52	42	HZ	4.8	4.8		SatoTakeda2004Pain
HLA-B	HLA-B*67	HLA-B*67:01	VZV	PHN					52	42	HZ	1.9	2.4		SatoTakeda2004Pain
HLA-B	HLA-B*15	HLA-B*15:18	VZV	PHN					52	42	HZ	1.9	2.4		SatoTakeda2004Pain
HLA-DRB1	HLA-DRB1*01	HLA-DRB1*01:01	VZV	PHN					52	42	HZ	5.8	7.1		SatoTakeda2004Pain
HLA-DRB1	HLA-DRB1*04	HLA-DRB1*04:01	VZV	PHN					52	42	HZ	0	1.2		SatoTakeda2004Pain
HLA-DRB1	HLA-DRB1*04	HLA-DRB1*04:03	VZV	PHN					52	42	HZ	2.9	2.4		SatoTakeda2004Pain
HLA-DRB1	HLA-DRB1*04	HLA-DRB1*04:05	VZV	PHN					52	42	HZ	7.7	10.7		SatoTakeda2004Pain
HLA-DRB1	HLA-DRB1*04	HLA-DRB1*04:06	VZV	PHN					52	42	HZ	4.8	3.6		SatoTakeda2004Pain
HLA-DRB1	HLA-DRB1*04	HLA-DRB1*04:07	VZV	PHN					52	42	HZ	1	1.2		SatoTakeda2004Pain
HLA-DRB1	HLA-DRB1*04	HLA-DRB1*04:10	VZV	PHN					52	42	HZ	1.9	2.4		SatoTakeda2004Pain
HLA-DRB1	HLA-DRB1*08	HLA-DRB1*08:02	VZV	PHN					52	42	HZ	2.9	2.9		SatoTakeda2004Pain
HLA-DRB1	HLA-DRB1*08	HLA-DRB1*08:03	VZV	PHN					52	42	HZ	7.7	9.5		SatoTakeda2004Pain
HLA-DRB1	HLA-DRB1*09	HLA-DRB1*09:01	VZV	PHN					52	42	HZ	12.5	13.1		SatoTakeda2004Pain
HLA-DRB1	HLA-DRB1*11	HLA-DRB1*11:01	VZV	PHN					52	42	HZ	1.9	1.2		SatoTakeda2004Pain
HLA-DRB1	HLA-DRB1*12	HLA-DRB1*12:01	VZV	PHN					52	42	HZ	4.8	1.2		SatoTakeda2004Pain
HLA-DRB1	HLA-DRB1*12	HLA-DRB1*12:02	VZV	PHN					52	42	HZ	0	2.4		SatoTakeda2004Pain
HLA-DRB1	HLA-DRB1*13	HLA-DRB1*13:02	VZV	PHN					52	42	HZ	19.2	9.5		SatoTakeda2004Pain
HLA-DRB1	HLA-DRB1*14	HLA-DRB1*14:01	VZV	PHN					52	42	HZ	3.8	0		SatoTakeda2004Pain
HLA-DRB1	HLA-DRB1*14	HLA-DRB1*14:05	VZV	PHN					52	42	HZ	1.9	2.4		SatoTakeda2004Pain
HLA-DRB1	HLA-DRB1*14	HLA-DRB1*14:06	VZV	PHN					52	42	HZ	0	2.4		SatoTakeda2004Pain
HLA-DRB1	HLA-DRB1*14	HLA-DRB1*14:03	VZV	PHN					52	42	HZ	1	1.2		SatoTakeda2004Pain
HLA-DRB1	HLA-DRB1*15	HLA-DRB1*15:01	VZV	PHN					52	42	HZ	4.8	7.1		SatoTakeda2004Pain
HLA-DRB1	HLA-DRB1*15	HLA-DRB1*15:02	VZV	PHN					52	42	HZ	10.6	13.1		SatoTakeda2004Pain
HLA-DRB1	HLA-DRB1*16	HLA-DRB1*16:02	VZV	PHN					52	42	HZ	0	1.2		SatoTakeda2004Pain
HLA-A	HLA-A*02		VZV	PHN					62	140	Healthy	9.7	23.9		Sumiyama2008TokaiJExpClinMed
HLA-A	HLA-A*33	HLA-A*33:03	VZV	PHN					62	140	Healthy	16.9	5.4		Sumiyama2008TokaiJExpClinMed
HLA-B	HLA-B*15	HLA-B*15:01	VZV	PHN					64	140	Healthy	10.2	6.8		Sumiyama2008TokaiJExpClinMed
HLA-B	HLA-B*44	HLA-B*44:03	VZV	PHN					64	140	Healthy	17.2	3.9		Sumiyama2008TokaiJExpClinMed
HLA-B	HLA-B*55	HLA-B*55:02	VZV	PHN					64	140	Healthy	1.6	3.2		Sumiyama2008TokaiJExpClinMed
HLA-DRB1	HLA-DRB1*09	HLA-DRB1*09:01	VZV	PHN					69	140	Healthy	10.1	18.2		Sumiyama2008TokaiJExpClinMed
HLA-DRB1	HLA-DRB1*13	HLA-DRB1*13:02	VZV	PHN					69	140	Healthy	13.8	4.3		Sumiyama2008TokaiJExpClinMed
HLA-DRB1	HLA-DRB1*15	HLA-DRB1*15:01	VZV	PHN					69	140	Healthy	3.6	6.1		Sumiyama2008TokaiJExpClinMed
HLA-DRB1	HLA-DRB1*15	HLA-DRB1*15:02	VZV	PHN					69	140	Healthy	5.8	10		Sumiyama2008TokaiJExpClinMed
HLA-A	HLA-A*11		EBV	PolyReticulosis					25	303	Healthy	32	18.1		Kanno2000IntJCancer
HLA-A	HLA-A*24		EBV	PolyReticulosis					25	303	Healthy	52	61		Kanno2000IntJCancer
HLA-A	HLA-A*26		EBV	PolyReticulosis					25	303	Healthy	36	20.1		Kanno2000IntJCancer
HLA-A	HLA-A*31		EBV	PolyReticulosis					25	303	Healthy	4	13.5		Kanno2000IntJCancer
HLA-A	HLA-A*33		EBV	PolyReticulosis					25	303	Healthy	8	20.5		Kanno2000IntJCancer
HLA-A	HLA-A*02	HLA-A*02:01	EBV	PolyReticulosis					25	303	Healthy	4	20.1		Kanno2000IntJCancer
HLA-A	HLA-A*02	HLA-A*02:06	EBV	PolyReticulosis					25	303	Healthy	12	15.2		Kanno2000IntJCancer
HLA-A	HLA-A*02	HLA-A*02:07	EBV	PolyReticulosis					25	303	Healthy	16	8.6		Kanno2000IntJCancer
HLA-A	HLA-A*01		HCMV	Reactivation					104	96	Transplant	19	19		Futohi2015NephrourolMon
HLA-A	HLA-A*02		HCMV	Reactivation					104	96	Transplant	29	31		Futohi2015NephrourolMon
HLA-A	HLA-A*03		HCMV	Reactivation					104	96	Transplant	23	17		Futohi2015NephrourolMon
HLA-A	HLA-A*11		HCMV	Reactivation					104	96	Transplant	23	26		Futohi2015NephrourolMon
HLA-A	HLA-A*22		HCMV	Reactivation					104	96	Transplant	0	1		Futohi2015NephrourolMon
HLA-A	HLA-A*23		HCMV	Reactivation					104	96	Transplant	4	4		Futohi2015NephrourolMon
HLA-A	HLA-A*24		HCMV	Reactivation					104	96	Transplant	30	30		Futohi2015NephrourolMon
HLA-A	HLA-A*26		HCMV	Reactivation					104	96	Transplant	12	9		Futohi2015NephrourolMon
HLA-A	HLA-A*29		HCMV	Reactivation					104	96	Transplant	4	5		Futohi2015NephrourolMon
HLA-A	HLA-A*30		HCMV	Reactivation					104	96	Transplant	8	6		Futohi2015NephrourolMon
HLA-A	HLA-A*31		HCMV	Reactivation					104	96	Transplant	2	3		Futohi2015NephrourolMon
HLA-A	HLA-A*32		HCMV	Reactivation					104	96	Transplant	9	14		Futohi2015NephrourolMon
HLA-A	HLA-A*33		HCMV	Reactivation					104	96	Transplant	7	3		Futohi2015NephrourolMon
HLA-A	HLA-A*39		HCMV	Reactivation					104	96	Transplant	1	0		Futohi2015NephrourolMon
HLA-A	HLA-A*66		HCMV	Reactivation					104	96	Transplant	2	3		Futohi2015NephrourolMon
HLA-A	HLA-A*68		HCMV	Reactivation					104	96	Transplant	12	7		Futohi2015NephrourolMon
HLA-A	HLA-A*69		HCMV	Reactivation					104	96	Transplant	2	0		Futohi2015NephrourolMon
HLA-DRB1	DRB1*01		HCMV	Reactivation					104	96	Transplant	8	18		Futohi2015NephrourolMon
HLA-DRB1	DRB1*03		HCMV	Reactivation					104	96	Transplant	18	21		Futohi2015NephrourolMon
HLA-DRB1	DRB1*04		HCMV	Reactivation					104	96	Transplant	25	29		Futohi2015NephrourolMon
HLA-DRB1	DRB1*07		HCMV	Reactivation					104	96	Transplant	21	12		Futohi2015NephrourolMon
HLA-DRB1	DRB1*08		HCMV	Reactivation					104	96	Transplant	4	2		Futohi2015NephrourolMon
HLA-DRB1	DRB1*09		HCMV	Reactivation					104	96	Transplant	3	5		Futohi2015NephrourolMon
HLA-DRB1	DRB1*10		HCMV	Reactivation					104	96	Transplant	7	3		Futohi2015NephrourolMon
HLA-DRB1	DRB1*11		HCMV	Reactivation					104	96	Transplant	38	33		Futohi2015NephrourolMon
HLA-DRB1	DRB1*12		HCMV	Reactivation					104	96	Transplant	1	1		Futohi2015NephrourolMon
HLA-DRB1	DRB1*13		HCMV	Reactivation					104	96	Transplant	18	13		Futohi2015NephrourolMon
HLA-DRB1	DRB1*14		HCMV	Reactivation					104	96	Transplant	15	8		Futohi2015NephrourolMon
HLA-DRB1	DRB1*15		HCMV	Reactivation					104	96	Transplant	23	25		Futohi2015NephrourolMon
HLA-DRB1	DRB1*16		HCMV	Reactivation					104	96	Transplant	5	4		Futohi2015NephrourolMon
HLA-DRB1	DRB1*24		HCMV	Reactivation					104	96	Transplant	0	1		Futohi2015NephrourolMon
HLA-B	HLA-B*07		HCMV	Reactivation					104	96	Transplant	8	10		Futohi2015NephrourolMon
HLA-B	HLA-B*08		HCMV	Reactivation					104	96	Transplant	5	12		Futohi2015NephrourolMon
HLA-B	HLA-B*13		HCMV	Reactivation					104	96	Transplant	4	5		Futohi2015NephrourolMon
HLA-B	HLA-B*14		HCMV	Reactivation					104	96	Transplant	8	3		Futohi2015NephrourolMon
HLA-B	HLA-B*15		HCMV	Reactivation					104	96	Transplant	7	5		Futohi2015NephrourolMon
HLA-B	HLA-B*18		HCMV	Reactivation					104	96	Transplant	7	10		Futohi2015NephrourolMon
HLA-B	HLA-B*27		HCMV	Reactivation					104	96	Transplant	5	5		Futohi2015NephrourolMon
HLA-B	HLA-B*35		HCMV	Reactivation					104	96	Transplant	29	37		Futohi2015NephrourolMon
HLA-B	HLA-B*37		HCMV	Reactivation					104	96	Transplant	6	3		Futohi2015NephrourolMon
HLA-B	HLA-B*38		HCMV	Reactivation					104	96	Transplant	11	7		Futohi2015NephrourolMon
HLA-B	HLA-B*39		HCMV	Reactivation					104	96	Transplant	4	4		Futohi2015NephrourolMon
HLA-B	HLA-B*40		HCMV	Reactivation					104	96	Transplant	12	5		Futohi2015NephrourolMon
HLA-B	HLA-B*41		HCMV	Reactivation					104	96	Transplant	2	7		Futohi2015NephrourolMon
HLA-B	HLA-B*42		HCMV	Reactivation					104	96	Transplant	1	2		Futohi2015NephrourolMon
HLA-B	HLA-B*44		HCMV	Reactivation					104	96	Transplant	12	3		Futohi2015NephrourolMon
HLA-B	HLA-B*47		HCMV	Reactivation					104	96	Transplant	1	0		Futohi2015NephrourolMon
HLA-B	HLA-B*48		HCMV	Reactivation					104	96	Transplant	1	1		Futohi2015NephrourolMon
HLA-B	HLA-B*49		HCMV	Reactivation					104	96	Transplant	10	8		Futohi2015NephrourolMon
HLA-B	HLA-B*50		HCMV	Reactivation					104	96	Transplant	12	6		Futohi2015NephrourolMon
HLA-B	HLA-B*51		HCMV	Reactivation					104	96	Transplant	27	20		Futohi2015NephrourolMon
HLA-B	HLA-B*52		HCMV	Reactivation					104	96	Transplant	8	16		Futohi2015NephrourolMon
HLA-B	HLA-B*53		HCMV	Reactivation					104	96	Transplant	2	0		Futohi2015NephrourolMon
HLA-B	HLA-B*55		HCMV	Reactivation					104	96	Transplant	4	6		Futohi2015NephrourolMon
HLA-B	HLA-B*56		HCMV	Reactivation					104	96	Transplant	2	0		Futohi2015NephrourolMon
HLA-B	HLA-B*57		HCMV	Reactivation					104	96	Transplant	3	3		Futohi2015NephrourolMon
HLA-B	HLA-B*58		HCMV	Reactivation					104	96	Transplant	2	1		Futohi2015NephrourolMon
HLA-B	HLA-B*59		HCMV	Reactivation					104	96	Transplant	0	0		Futohi2015NephrourolMon
HLA-B	HLA-B*78		HCMV	Reactivation					104	96	Transplant	1	0		Futohi2015NephrourolMon
HLA-A	HLA-A*02	HLA-A*02:01	HCMV	ReactivationGlioma	0.158	0.036	0.703	OR	48	102	Glioma				Han2017CancImmunolImmunotherap
HLA-A	HLA-A*01	HLA-A*01:01	KSHV	Seropositive	1.23	0.81	1.87	OR	280	576	Healthy				Goedert2016JInfectDis
HLA-A	HLA-A*02	HLA-A*02:01	KSHV	Seropositive	0.9	0.62	1.31	OR	280	576	Healthy				Goedert2016JInfectDis
HLA-A	HLA-A*02	HLA-A*02:02	KSHV	Seropositive	0.44	0.12	1.64	OR	280	576	Healthy				Goedert2016JInfectDis
HLA-A	HLA-A*02	HLA-A*02:05	KSHV	Seropositive	1.91	0.83	4.38	OR	280	576	Healthy				Goedert2016JInfectDis
HLA-A	HLA-A*03	HLA-A*03:01	KSHV	Seropositive	0.81	0.51	1.3	OR	280	576	Healthy				Goedert2016JInfectDis
HLA-A	HLA-A*03	HLA-A*03:02	KSHV	Seropositive	1.07	0.18	6.58	OR	280	576	Healthy				Goedert2016JInfectDis
HLA-A	HLA-A*11	HLA-A*11:01	KSHV	Seropositive	0.76	0.43	1.35	OR	280	576	Healthy				Goedert2016JInfectDis
HLA-A	HLA-A*23	HLA-A*23:01	KSHV	Seropositive	0.88	0.4	1.95	OR	280	576	Healthy				Goedert2016JInfectDis
HLA-A	HLA-A*24	HLA-A*24:02	KSHV	Seropositive	1.08	0.7	1.65	OR	280	576	Healthy				Goedert2016JInfectDis
HLA-A	HLA-A*24	HLA-A*24:03	KSHV	Seropositive	2.13	0.47	9.76	OR	280	576	Healthy				Goedert2016JInfectDis
HLA-A	HLA-A*25	HLA-A*25:01	KSHV	Seropositive	1.28	0.33	4.93	OR	280	576	Healthy				Goedert2016JInfectDis
HLA-A	HLA-A*26	HLA-A*26:01	KSHV	Seropositive	1.49	0.78	2.84	OR	280	576	Healthy				Goedert2016JInfectDis
HLA-A	HLA-A*29	HLA-A*29:01	KSHV	Seropositive	0.74	0.17	3.21	OR	280	576	Healthy				Goedert2016JInfectDis
HLA-A	HLA-A*29	HLA-A*29:02	KSHV	Seropositive	0.95	0.37	2.44	OR	280	576	Healthy				Goedert2016JInfectDis
HLA-A	HLA-A*30	HLA-A*30:01	KSHV	Seropositive	1.25	0.68	2.31	OR	280	576	Healthy				Goedert2016JInfectDis
HLA-A	HLA-A*30	HLA-A*30:02	KSHV	Seropositive	3.2	1.24	8.24	OR	280	576	Healthy				Goedert2016JInfectDis
HLA-A	HLA-A*30	HLA-A*30:04	KSHV	Seropositive	0.31	0.04	2.69	OR	280	576	Healthy				Goedert2016JInfectDis
HLA-A	HLA-A*31	HLA-A*31:01	KSHV	Seropositive	2.5	0.77	8.11	OR	280	576	Healthy				Goedert2016JInfectDis
HLA-A	HLA-A*32	HLA-A*32:01	KSHV	Seropositive	0.94	0.55	1.62	OR	280	576	Healthy				Goedert2016JInfectDis
HLA-A	HLA-A*33	HLA-A*33:01	KSHV	Seropositive	0.44	0.17	1.13	OR	280	576	Healthy				Goedert2016JInfectDis
HLA-A	HLA-A*33	HLA-A*33:03	KSHV	Seropositive	1.64	0.46	5.82	OR	280	576	Healthy				Goedert2016JInfectDis
HLA-A	HLA-A*66	HLA-A*66:01	KSHV	Seropositive	1.95	0.37	10.2	OR	280	576	Healthy				Goedert2016JInfectDis
HLA-A	HLA-A*68	HLA-A*68:01	KSHV	Seropositive	0.95	0.38	2.37	OR	280	576	Healthy				Goedert2016JInfectDis
HLA-A	HLA-A*68	HLA-A*68:02	KSHV	Seropositive	0.66	0.2	2.19	OR	280	576	Healthy				Goedert2016JInfectDis
HLA-A	HLA-A*69	HLA-A*69:01	KSHV	Seropositive	2.26	0.43	11.78	OR	280	576	Healthy				Goedert2016JInfectDis
HLA-B	HLA-B*07	HLA-B*07:02	KSHV	Seropositive	0.647841	0.313082	1.34054	OR	280	576	Healthy				Goedert2016JInfectDis
HLA-B	HLA-B*07	HLA-B*07:05	KSHV	Seropositive	2.08354	0.574148	7.56103	OR	280	576	Healthy				Goedert2016JInfectDis
HLA-B	HLA-B*08	HLA-B*08:01	KSHV	Seropositive	0.839782	0.420092	1.67876	OR	280	576	Healthy				Goedert2016JInfectDis
HLA-B	HLA-B*13	HLA-B*13:02	KSHV	Seropositive	0.9366	0.519514	1.68854	OR	280	576	Healthy				Goedert2016JInfectDis
HLA-B	HLA-B*14	HLA-B*14:01	KSHV	Seropositive	1.15606	0.18805	7.10702	OR	280	576	Healthy				Goedert2016JInfectDis
HLA-B	HLA-B*14	HLA-B*14:02	KSHV	Seropositive	0.736794	0.390989	1.38844	OR	280	576	Healthy				Goedert2016JInfectDis
HLA-B	HLA-B*15	HLA-B*15:01	KSHV	Seropositive	2.71677	1.08079	6.8291	OR	280	576	Healthy				Goedert2016JInfectDis
HLA-B	HLA-B*15	HLA-B*15:03	KSHV	Seropositive	1.2693	0.272162	5.9197	OR	280	576	Healthy				Goedert2016JInfectDis
HLA-B	HLA-B*15	HLA-B*15:09	KSHV	Seropositive	1.56473	0.21458	11.4101	OR	280	576	Healthy				Goedert2016JInfectDis
HLA-B	HLA-B*15	HLA-B*15:17	KSHV	Seropositive	1.11544	0.463206	2.68607	OR	280	576	Healthy				Goedert2016JInfectDis
HLA-B	HLA-B*18	HLA-B*18:01	KSHV	Seropositive	1.07508	0.694594	1.664	OR	280	576	Healthy				Goedert2016JInfectDis
HLA-B	HLA-B*27	HLA-B*27:02	KSHV	Seropositive	0.836948	0.149907	4.67279	OR	280	576	Healthy				Goedert2016JInfectDis
HLA-B	HLA-B*27	HLA-B*27:05	KSHV	Seropositive	0.743924	0.180927	3.05882	OR	280	576	Healthy				Goedert2016JInfectDis
HLA-B	HLA-B*35	HLA-B*35:01	KSHV	Seropositive	1.03723	0.626097	1.71833	OR	280	576	Healthy				Goedert2016JInfectDis
HLA-B	HLA-B*35	HLA-B*35:02	KSHV	Seropositive	0.472086	0.225217	0.989559	OR	280	576	Healthy				Goedert2016JInfectDis
HLA-B	HLA-B*35	HLA-B*35:03	KSHV	Seropositive	0.783298	0.360828	1.70041	OR	280	576	Healthy				Goedert2016JInfectDis
HLA-B	HLA-B*35	HLA-B*35:08	KSHV	Seropositive	2.68356	0.76855	9.37024	OR	280	576	Healthy				Goedert2016JInfectDis
HLA-B	HLA-B*37	HLA-B*37:01	KSHV	Seropositive	0.72853	0.213309	2.4882	OR	280	576	Healthy				Goedert2016JInfectDis
HLA-B	HLA-B*38	HLA-B*38:01	KSHV	Seropositive	0.835703	0.416308	1.6776	OR	280	576	Healthy				Goedert2016JInfectDis
HLA-B	HLA-B*39	HLA-B*39:01	KSHV	Seropositive	0.218584	0.0267373	1.78699	OR	280	576	Healthy				Goedert2016JInfectDis
HLA-B	HLA-B*39	HLA-B*39:06	KSHV	Seropositive	1.36109	0.186937	9.91016	OR	280	576	Healthy				Goedert2016JInfectDis
HLA-B	HLA-B*39	HLA-B*39:24	KSHV	Seropositive	1.13508	0.0967561	13.3161	OR	280	576	Healthy				Goedert2016JInfectDis
HLA-B	HLA-B*40	HLA-B*40:01	KSHV	Seropositive	1.09502	0.33846	3.54273	OR	280	576	Healthy				Goedert2016JInfectDis
HLA-B	HLA-B*40	HLA-B*40:02	KSHV	Seropositive	0.625556	0.161473	2.42344	OR	280	576	Healthy				Goedert2016JInfectDis
HLA-B	HLA-B*41	HLA-B*41:01	KSHV	Seropositive	1.56767	0.669729	3.66953	OR	280	576	Healthy				Goedert2016JInfectDis
HLA-B	HLA-B*44	HLA-B*44:02	KSHV	Seropositive	1.25938	0.631207	2.51271	OR	280	576	Healthy				Goedert2016JInfectDis
HLA-B	HLA-B*44	HLA-B*44:03	KSHV	Seropositive	0.706549	0.33835	1.47543	OR	280	576	Healthy				Goedert2016JInfectDis
HLA-B	HLA-B*45	HLA-B*45:01	KSHV	Seropositive	1.46816	0.560085	3.84849	OR	280	576	Healthy				Goedert2016JInfectDis
HLA-B	HLA-B*49	HLA-B*49:01	KSHV	Seropositive	1.16804	0.630213	2.16485	OR	280	576	Healthy				Goedert2016JInfectDis
HLA-B	HLA-B*50	HLA-B*50:01	KSHV	Seropositive	2.50007	0.92287	6.77272	OR	280	576	Healthy				Goedert2016JInfectDis
HLA-B	HLA-B*51	HLA-B*51:01	KSHV	Seropositive	1.09793	0.622597	1.93616	OR	280	576	Healthy				Goedert2016JInfectDis
HLA-B	HLA-B*51	HLA-B*51:08	KSHV	Seropositive	0.293172	0.0338374	2.54008	OR	280	576	Healthy				Goedert2016JInfectDis
HLA-B	HLA-B*52	HLA-B*52:01	KSHV	Seropositive	0.415818	0.150195	1.1512	OR	280	576	Healthy				Goedert2016JInfectDis
HLA-B	HLA-B*53	HLA-B*53:01	KSHV	Seropositive	0.512488	0.135529	1.93793	OR	280	576	Healthy				Goedert2016JInfectDis
HLA-B	HLA-B*55	HLA-B*55:01	KSHV	Seropositive	0.983374	0.377177	2.56385	OR	280	576	Healthy				Goedert2016JInfectDis
HLA-B	HLA-B*57	HLA-B*57:01	KSHV	Seropositive	1.97003	0.813214	4.77247	OR	280	576	Healthy				Goedert2016JInfectDis
HLA-B	HLA-B*58	HLA-B*58:01	KSHV	Seropositive	1.57316	0.670763	3.68959	OR	280	576	Healthy				Goedert2016JInfectDis
HLA-C	HLA-C*01	HLA-C*01:02	KSHV	Seropositive	0.412829	0.111093	1.5341	OR	280	576	Healthy				Goedert2016JInfectDis
HLA-C	HLA-C*02	HLA-C*02:02	KSHV	Seropositive	1.33475	0.67906	2.62358	OR	280	576	Healthy				Goedert2016JInfectDis
HLA-C	HLA-C*02	HLA-C*02:10	KSHV	Seropositive	0.543284	0.0533058	5.53707	OR	280	576	Healthy				Goedert2016JInfectDis
HLA-C	HLA-C*03	HLA-C*03:02	KSHV	Seropositive	2.00449	0.47336	8.48823	OR	280	576	Healthy				Goedert2016JInfectDis
HLA-C	HLA-C*03	HLA-C*03:03	KSHV	Seropositive	0.802343	0.267805	2.40382	OR	280	576	Healthy				Goedert2016JInfectDis
HLA-C	HLA-C*03	HLA-C*03:04	KSHV	Seropositive	1.98881	0.799376	4.94807	OR	280	576	Healthy				Goedert2016JInfectDis
HLA-C	HLA-C*04	HLA-C*04:01	KSHV	Seropositive	0.890947	0.608873	1.3037	OR	280	576	Healthy				Goedert2016JInfectDis
HLA-C	HLA-C*05	HLA-C*05:01	KSHV	Seropositive	1.60583	0.840319	3.06869	OR	280	576	Healthy				Goedert2016JInfectDis
HLA-C	HLA-C*06	HLA-C*06:02	KSHV	Seropositive	1.08139	0.703966	1.66116	OR	280	576	Healthy				Goedert2016JInfectDis
HLA-C	HLA-C*07	HLA-C*07:01	KSHV	Seropositive	1.24913	0.853442	1.82826	OR	280	576	Healthy				Goedert2016JInfectDis
HLA-C	HLA-C*07	HLA-C*07:02	KSHV	Seropositive	0.594155	0.309866	1.13927	OR	280	576	Healthy				Goedert2016JInfectDis
HLA-C	HLA-C*07	HLA-C*07:04	KSHV	Seropositive	0.795726	0.259092	2.44384	OR	280	576	Healthy				Goedert2016JInfectDis
HLA-C	HLA-C*08	HLA-C*08:02	KSHV	Seropositive	0.79839	0.439446	1.45052	OR	280	576	Healthy				Goedert2016JInfectDis
HLA-C	HLA-C*12	HLA-C*12:02	KSHV	Seropositive	0.356079	0.116177	1.09137	OR	280	576	Healthy				Goedert2016JInfectDis
HLA-C	HLA-C*12	HLA-C*12:03	KSHV	Seropositive	0.994256	0.627256	1.57598	OR	280	576	Healthy				Goedert2016JInfectDis
HLA-C	HLA-C*14	HLA-C*14:02	KSHV	Seropositive	0.531827	0.143493	1.9711	OR	280	576	Healthy				Goedert2016JInfectDis
HLA-C	HLA-C*15	HLA-C*15:02	KSHV	Seropositive	0.879816	0.379288	2.04086	OR	280	576	Healthy				Goedert2016JInfectDis
HLA-C	HLA-C*15	HLA-C*15:05	KSHV	Seropositive	0.941465	0.373132	2.37545	OR	280	576	Healthy				Goedert2016JInfectDis
HLA-C	HLA-C*16	HLA-C*16:01	KSHV	Seropositive	0.779389	0.28378	2.14056	OR	280	576	Healthy				Goedert2016JInfectDis
HLA-C	HLA-C*16	HLA-C*16:04	KSHV	Seropositive	8.6993	0.986673	76.6999	OR	280	576	Healthy				Goedert2016JInfectDis
HLA-C	HLA-C*17	HLA-C*17:00	KSHV	Seropositive	1.8443	0.88121	3.85999	OR	280	576	Healthy				Goedert2016JInfectDis
HLA-A	HLA-A*01		HSV-2	Seropositive					44	55	Healthy	8	18.2		LekstromHimes1999JInfectDis
HLA-A	HLA-A*02		HSV-2	Seropositive					44	55	Healthy	24.9	23.6		LekstromHimes1999JInfectDis
HLA-A	HLA-A*03		HSV-2	Seropositive					44	55	Healthy	19	11.8		LekstromHimes1999JInfectDis
HLA-A	HLA-A*11		HSV-2	Seropositive					44	55	Healthy	5.7	1.8		LekstromHimes1999JInfectDis
HLA-A	HLA-A*23		HSV-2	Seropositive					44	55	Healthy	1.1	1.3		LekstromHimes1999JInfectDis
HLA-A	HLA-A*24		HSV-2	Seropositive					44	55	Healthy	6.8	11.8		LekstromHimes1999JInfectDis
HLA-A	HLA-A*25		HSV-2	Seropositive					44	55	Healthy	1.1	0.9		LekstromHimes1999JInfectDis
HLA-A	HLA-A*26		HSV-2	Seropositive					44	55	Healthy	4.5	9.1		LekstromHimes1999JInfectDis
HLA-A	HLA-A*28		HSV-2	Seropositive					44	55	Healthy	4.2	4.5		LekstromHimes1999JInfectDis
HLA-A	HLA-A*29		HSV-2	Seropositive					44	55	Healthy	4.5	3.6		LekstromHimes1999JInfectDis
HLA-A	HLA-A*30		HSV-2	Seropositive					44	55	Healthy	2.3	0.9		LekstromHimes1999JInfectDis
HLA-A	HLA-A*31		HSV-2	Seropositive					44	55	Healthy	6.8	3.6		LekstromHimes1999JInfectDis
HLA-A	HLA-A*32		HSV-2	Seropositive					44	55	Healthy	2.5	2		LekstromHimes1999JInfectDis
HLA-A	HLA-A*33		HSV-2	Seropositive					44	55	Healthy	4.5	1.8		LekstromHimes1999JInfectDis
HLA-A	HLA-A*34		HSV-2	Seropositive					44	55	Healthy	0	0.9		LekstromHimes1999JInfectDis
HLA-A	HLA-A*66		HSV-2	Seropositive					44	55	Healthy	0	0		LekstromHimes1999JInfectDis
HLA-B	HLA-B*07		HSV-2	Seropositive					44	55	Healthy	11.4	15.9		LekstromHimes1999JInfectDis
HLA-B	HLA-B*08		HSV-2	Seropositive					44	55	Healthy	4.5	10.7		LekstromHimes1999JInfectDis
HLA-B	HLA-B*13		HSV-2	Seropositive					44	55	Healthy	4.5	1.8		LekstromHimes1999JInfectDis
HLA-B	HLA-B*14		HSV-2	Seropositive					44	55	Healthy	5.7	6.4		LekstromHimes1999JInfectDis
HLA-B	HLA-B*18		HSV-2	Seropositive					44	55	Healthy	4.5	6.4		LekstromHimes1999JInfectDis
HLA-B	HLA-B*27		HSV-2	Seropositive					44	55	Healthy	2.9	2.6		LekstromHimes1999JInfectDis
HLA-B	HLA-B*35		HSV-2	Seropositive					44	55	Healthy	16.9	5.5		LekstromHimes1999JInfectDis
HLA-B	HLA-B*37		HSV-2	Seropositive					44	55	Healthy	0	0		LekstromHimes1999JInfectDis
HLA-B	HLA-B*38		HSV-2	Seropositive					44	55	Healthy	3.4	0		LekstromHimes1999JInfectDis
HLA-B	HLA-B*39		HSV-2	Seropositive					44	55	Healthy	1.1	0.9		LekstromHimes1999JInfectDis
HLA-B	HLA-B*41		HSV-2	Seropositive					44	55	Healthy	1.1	0.9		LekstromHimes1999JInfectDis
HLA-B	HLA-B*44		HSV-2	Seropositive					44	55	Healthy	13.3	11.6		LekstromHimes1999JInfectDis
HLA-B	HLA-B*45		HSV-2	Seropositive					44	55	Healthy	0	0.9		LekstromHimes1999JInfectDis
HLA-B	HLA-B*47		HSV-2	Seropositive					44	55	Healthy	1.1	0		LekstromHimes1999JInfectDis
HLA-B	HLA-B*49		HSV-2	Seropositive					44	55	Healthy	1.6	1.3		LekstromHimes1999JInfectDis
HLA-B	HLA-B*50		HSV-2	Seropositive					44	55	Healthy	2.3	0		LekstromHimes1999JInfectDis
HLA-B	HLA-B*51		HSV-2	Seropositive					44	55	Healthy	1.6	4.5		LekstromHimes1999JInfectDis
HLA-B	HLA-B*52		HSV-2	Seropositive					44	55	Healthy	0	1		LekstromHimes1999JInfectDis
HLA-B	HLA-B*53		HSV-2	Seropositive					44	55	Healthy	2.3	0		LekstromHimes1999JInfectDis
HLA-B	HLA-B*55		HSV-2	Seropositive					44	55	Healthy	1.1	0.9		LekstromHimes1999JInfectDis
HLA-B	HLA-B*56		HSV-2	Seropositive					44	55	Healthy	0	0		LekstromHimes1999JInfectDis
HLA-B	HLA-B*57		HSV-2	Seropositive					44	55	Healthy	2.3	2.7		LekstromHimes1999JInfectDis
HLA-B	HLA-B*58		HSV-2	Seropositive					44	55	Healthy	0	0.9		LekstromHimes1999JInfectDis
HLA-B	HLA-B*60		HSV-2	Seropositive					44	55	Healthy	3.4	9.1		LekstromHimes1999JInfectDis
HLA-B	HLA-B*61		HSV-2	Seropositive					44	55	Healthy	1.1	1.3		LekstromHimes1999JInfectDis
HLA-B	HLA-B*62		HSV-2	Seropositive					44	55	Healthy	4.5	4.5		LekstromHimes1999JInfectDis
HLA-B	HLA-B*63		HSV-2	Seropositive					44	55	Healthy	1.1	0		LekstromHimes1999JInfectDis
HLA-B	HLA-B*70		HSV-2	Seropositive					44	55	Healthy	1.1	0.9		LekstromHimes1999JInfectDis
HLA-C	HLA-C*01		HSV-2	Seropositive					44	55	Healthy	2.3	5.6		LekstromHimes1999JInfectDis
HLA-C	HLA-C*02		HSV-2	Seropositive					44	55	Healthy	2.8	2.3		LekstromHimes1999JInfectDis
HLA-C	HLA-C*03		HSV-2	Seropositive					44	55	Healthy	9.1	18.7		LekstromHimes1999JInfectDis
HLA-C	HLA-C*04		HSV-2	Seropositive					44	55	Healthy	18.4	4.8		LekstromHimes1999JInfectDis
HLA-C	HLA-C*05		HSV-2	Seropositive					44	55	Healthy	4.8	9.6		LekstromHimes1999JInfectDis
HLA-C	HLA-C*06		HSV-2	Seropositive					44	55	Healthy	9.1	5.5		LekstromHimes1999JInfectDis
HLA-C	HLA-C*07		HSV-2	Seropositive					44	55	Healthy	25.9	30.7		LekstromHimes1999JInfectDis
HLA-C	HLA-C*08		HSV-2	Seropositive					44	55	Healthy	3.5	5.5		LekstromHimes1999JInfectDis
HLA-DQB1	HLA-DQB1*02		HSV-2	Seropositive					44	55	Healthy	25	20		LekstromHimes1999JInfectDis
HLA-DQB1	HLA-DQB1*03		HSV-2	Seropositive					44	55	Healthy	33	30.9		LekstromHimes1999JInfectDis
HLA-DQB1	HLA-DQB1*04		HSV-2	Seropositive					44	55	Healthy	3.4	2.7		LekstromHimes1999JInfectDis
HLA-DQB1	HLA-DQB1*05		HSV-2	Seropositive					44	55	Healthy	20.5	18.2		LekstromHimes1999JInfectDis
HLA-DQB1	HLA-DQB1*06		HSV-2	Seropositive					44	55	Healthy	17	28.2		LekstromHimes1999JInfectDis
HLA-DRB1	HLA-DRB1*01		HSV-2	Seropositive					44	55	Healthy	12.3	15.5		LekstromHimes1999JInfectDis
HLA-DRB1	HLA-DRB1*03		HSV-2	Seropositive					44	55	Healthy	8.8	11.8		LekstromHimes1999JInfectDis
HLA-DRB1	HLA-DRB1*04		HSV-2	Seropositive					44	55	Healthy	22.3	16.4		LekstromHimes1999JInfectDis
HLA-DRB1	HLA-DRB1*07		HSV-2	Seropositive					44	55	Healthy	17.8	10		LekstromHimes1999JInfectDis
HLA-DRB1	HLA-DRB1*08		HSV-2	Seropositive					44	55	Healthy	1.1	2.7		LekstromHimes1999JInfectDis
HLA-DRB1	HLA-DRB1*10		HSV-2	Seropositive					44	55	Healthy	1.1	0.9		LekstromHimes1999JInfectDis
HLA-DRB1	HLA-DRB1*11		HSV-2	Seropositive					44	55	Healthy	6.8	8.2		LekstromHimes1999JInfectDis
HLA-DRB1	HLA-DRB1*12		HSV-2	Seropositive					44	55	Healthy	1.1	1.8		LekstromHimes1999JInfectDis
HLA-DRB1	HLA-DRB1*13		HSV-2	Seropositive					44	55	Healthy	8.8	16.4		LekstromHimes1999JInfectDis
HLA-DRB1	HLA-DRB1*14		HSV-2	Seropositive					44	55	Healthy	4.5	2.7		LekstromHimes1999JInfectDis
HLA-DRB1	HLA-DRB1*15		HSV-2	Seropositive					44	55	Healthy	10.2	13.6		LekstromHimes1999JInfectDis
HLA-DRB1	HLA-DRB1*16		HSV-2	Seropositive					44	55	Healthy	3.4	0		LekstromHimes1999JInfectDis
HLA-DRB1	HLA-DRB1*01		KSHV	Seropositive					216	89	AIDS	23.1	13.5		Gaya2004AIDS
HLA-DRB1	HLA-DRB1*03		KSHV	Seropositive					216	89	AIDS	19.9	19.1		Gaya2004AIDS
HLA-DRB1	HLA-DRB1*04		KSHV	Seropositive					216	89	AIDS	29.6	21.3		Gaya2004AIDS
HLA-DRB1	HLA-DRB1*07		KSHV	Seropositive					216	89	AIDS	30.6	33.7		Gaya2004AIDS
HLA-DRB1	HLA-DRB1*08		KSHV	Seropositive					216	89	AIDS	2.8	9		Gaya2004AIDS
HLA-DRB1	HLA-DRB1*09		KSHV	Seropositive					216	89	AIDS	0.5	3.4		Gaya2004AIDS
HLA-DRB1	HLA-DRB1*10		KSHV	Seropositive					216	89	AIDS	0.9	2.2		Gaya2004AIDS
HLA-DRB1	HLA-DRB1*11		KSHV	Seropositive					216	89	AIDS	22.2	19.1		Gaya2004AIDS
HLA-DRB1	HLA-DRB1*12		KSHV	Seropositive					216	89	AIDS	5.1	4.5		Gaya2004AIDS
HLA-DRB1	HLA-DRB1*13		KSHV	Seropositive					216	89	AIDS	23.1	22.5		Gaya2004AIDS
HLA-DRB1	HLA-DRB1*14		KSHV	Seropositive					216	89	AIDS	7.4	6.7		Gaya2004AIDS
HLA-DRB1	HLA-DRB1*15		KSHV	Seropositive					216	89	AIDS	21.3	19.1		Gaya2004AIDS
HLA-DRB1	HLA-DRB1*16		KSHV	Seropositive					216	89	AIDS	1.9	5.6		Gaya2004AIDS
HLA-DRB1	HLA-DRB1*01		KSHV	Seropositive					121	226	Healthy	7.9	9.7		Cottoni2004BJD
HLA-DRB1	HLA-DRB1*03		KSHV	Seropositive					121	226	Healthy	23.1	18.6		Cottoni2004BJD
HLA-DRB1	HLA-DRB1*04		KSHV	Seropositive					121	226	Healthy	12.8	15.3		Cottoni2004BJD
HLA-DRB1	HLA-DRB1*11		KSHV	Seropositive					121	226	Healthy	12.4	16.8		Cottoni2004BJD
HLA-DRB1	HLA-DRB1*12		KSHV	Seropositive					121	226	Healthy	0.8	2		Cottoni2004BJD
HLA-DRB1	HLA-DRB1*13		KSHV	Seropositive					121	226	Healthy	3.3	4.6		Cottoni2004BJD
HLA-DRB1	HLA-DRB1*14		KSHV	Seropositive					121	226	Healthy	1.6	3.3		Cottoni2004BJD
HLA-DRB1	HLA-DRB1*07		KSHV	Seropositive					121	226	Healthy	6.6	4.4		Cottoni2004BJD
HLA-DRB1	HLA-DRB1*08		KSHV	Seropositive					121	226	Healthy	0.8	1.5		Cottoni2004BJD
HLA-DRB1	HLA-DRB1*09		KSHV	Seropositive					121	226	Healthy	0	1.1		Cottoni2004BJD
HLA-DRB1	HLA-DRB1*10		KSHV	Seropositive					121	226	Healthy	2.9	4.9		Cottoni2004BJD
HLA-A	HLA-A*01		HCMV	Seropositivity	0.76	0.62	0.927	OR	618	1231	Seronegative				Hassan2016Medicine
HLA-A	HLA-A*02		HCMV	Seropositivity	0.94	0.774	1.144	OR	618	1231	Seronegative				Hassan2016Medicine
HLA-A	HLA-A*03		HCMV	Seropositivity	1.14	0.912	1.419	OR	618	1231	Seronegative				Hassan2016Medicine
HLA-B	HLA-B*51		HCMV	Seropositivity	1.79	1.211	2.632	OR	618	1231	Seronegative				Hassan2016Medicine
HLA-B	HLA-B*07		HCMV	Seropositivity	1.03	0.832	1.267	OR	618	1231	Seronegative				Hassan2016Medicine
HLA-B	HLA-B*08		HCMV	Seropositivity	0.91	0.735	1.126	OR	618	1231	Seronegative				Hassan2016Medicine
HLA-A	HLA-A*01	HLA-A*01:01	HSV-1	Seropositivity					638	998	GeneralPop	14.26	12.68		Parks2019BrainBehavImmun
HLA-A	HLA-A*11	HLA-A*11:01	HSV-1	Seropositivity					638	998	GeneralPop	5.88	5.2		Parks2019BrainBehavImmun
HLA-A	HLA-A*02	HLA-A*02:01	HSV-1	Seropositivity					638	998	GeneralPop	15.67	16.53		Parks2019BrainBehavImmun
HLA-A	HLA-A*02	HLA-A*02:05	HSV-1	Seropositivity					638	998	GeneralPop	3.76	3.91		Parks2019BrainBehavImmun
HLA-A	HLA-A*24	HLA-A*24:02	HSV-1	Seropositivity					638	998	GeneralPop	8.78	9.14		Parks2019BrainBehavImmun
HLA-A	HLA-A*26	HLA-A*26:01	HSV-1	Seropositivity					638	998	GeneralPop	15.44	15.04		Parks2019BrainBehavImmun
HLA-A	HLA-A*03	HLA-A*03:01	HSV-1	Seropositivity					638	998	GeneralPop	8.07	8.95		Parks2019BrainBehavImmun
HLA-A	HLA-A*33	HLA-A*33:01	HSV-1	Seropositivity					638	998	GeneralPop	3.61	3.76		Parks2019BrainBehavImmun
HLA-B	HLA-B*14	HLA-B*14:02	HSV-1	Seropositivity					638	998	GeneralPop	10.97	11.8		Parks2019BrainBehavImmun
HLA-B	HLA-B*35	HLA-B*35:01	HSV-1	Seropositivity					638	998	GeneralPop	5.49	5.35		Parks2019BrainBehavImmun
HLA-B	HLA-B*35	HLA-B*35:02	HSV-1	Seropositivity					638	998	GeneralPop	8.54	8.71		Parks2019BrainBehavImmun
HLA-B	HLA-B*35	HLA-B*35:03	HSV-1	Seropositivity					638	998	GeneralPop	3.29	3.88		Parks2019BrainBehavImmun
HLA-B	HLA-B*38	HLA-B*38:01	HSV-1	Seropositivity					638	998	GeneralPop	16.77	17.85		Parks2019BrainBehavImmun
HLA-B	HLA-B*52	HLA-B*52:01	HSV-1	Seropositivity					638	998	GeneralPop	5.02	5.07		Parks2019BrainBehavImmun
HLA-B	HLA-B*57	HLA-B*57:01	HSV-1	Seropositivity					638	998	GeneralPop	5.09	4.46		Parks2019BrainBehavImmun
HLA-B	HLA-B*08	HLA-B*08:01	HSV-1	Seropositivity					638	998	GeneralPop	5.09	4.1		Parks2019BrainBehavImmun
HLA-C	HLA-C*12	HLA-C*12:02	HSV-1	Seropositivity					638	998	GeneralPop	5.02	5.07		Parks2019BrainBehavImmun
HLA-C	HLA-C*12	HLA-C*12:03	HSV-1	Seropositivity					638	998	GeneralPop	19.2	21		Parks2019BrainBehavImmun
HLA-C	HLA-C*04	HLA-C*04:01	HSV-1	Seropositivity					638	998	GeneralPop	19.04	19.59		Parks2019BrainBehavImmun
HLA-C	HLA-C*06	HLA-C*06:02	HSV-1	Seropositivity					638	998	GeneralPop	11.68	11.25		Parks2019BrainBehavImmun
HLA-C	HLA-C*07	HLA-C*07:01	HSV-1	Seropositivity					638	998	GeneralPop	10.19	8.16		Parks2019BrainBehavImmun
HLA-C	HLA-C*08	HLA-C*08:02	HSV-1	Seropositivity					638	998	GeneralPop	11.05	11.86		Parks2019BrainBehavImmun
HLA-DRB1	HLA-DRB1*01	HLA-DRB1*01:02	HSV-1	Seropositivity					638	998	GeneralPop	9.64	10.06		Parks2019BrainBehavImmun
HLA-DRB1	HLA-DRB1*11	HLA-DRB1*11:01	HSV-1	Seropositivity					638	998	GeneralPop	13.32	12.93		Parks2019BrainBehavImmun
HLA-DRB1	HLA-DRB1*11	HLA-DRB1*11:04	HSV-1	Seropositivity					638	998	GeneralPop	4.86	5.23		Parks2019BrainBehavImmun
HLA-DRB1	HLA-DRB1*13	HLA-DRB1*13:01	HSV-1	Seropositivity					638	998	GeneralPop	6.82	7.21		Parks2019BrainBehavImmun
HLA-DRB1	HLA-DRB1*13	HLA-DRB1*13:02	HSV-1	Seropositivity					638	998	GeneralPop	4.7	4.03		Parks2019BrainBehavImmun
HLA-DRB1	HLA-DRB1*15	HLA-DRB1*15:02	HSV-1	Seropositivity					638	998	GeneralPop	3.45	3.79		Parks2019BrainBehavImmun
HLA-DRB1	HLA-DRB1*03	HLA-DRB1*03:01	HSV-1	Seropositivity					638	998	GeneralPop	7.12	5.75		Parks2019BrainBehavImmun
HLA-DRB1	HLA-DRB1*04	HLA-DRB1*04:02	HSV-1	Seropositivity					638	998	GeneralPop	15.28	15.89		Parks2019BrainBehavImmun
HLA-DRB1	HLA-DRB1*07	HLA-DRB1*07:01	HSV-1	Seropositivity					638	998	GeneralPop	15.13	14.33		Parks2019BrainBehavImmun
HLA-DQA1	HLA-DQA1*01	HLA-DQA1*01:01	HSV-1	Seropositivity					638	998	GeneralPop	10.89	11.74		Parks2019BrainBehavImmun
HLA-DQA1	HLA-DQA1*01	HLA-DQA1*01:02	HSV-1	Seropositivity					638	998	GeneralPop	9.09	8.44		Parks2019BrainBehavImmun
HLA-DQA1	HLA-DQA1*01	HLA-DQA1*01:03	HSV-1	Seropositivity					638	998	GeneralPop	10.89	11.28		Parks2019BrainBehavImmun
HLA-DQA1	HLA-DQA1*02	HLA-DQA1*02:01	HSV-1	Seropositivity					638	998	GeneralPop	15.2	14.43		Parks2019BrainBehavImmun
HLA-DQA1	HLA-DQA1*03	HLA-DQA1*03:01	HSV-1	Seropositivity					638	998	GeneralPop	17.16	17.57		Parks2019BrainBehavImmun
HLA-DQA1	HLA-DQA1*05	HLA-DQA1*05:01	HSV-1	Seropositivity					638	998	GeneralPop	7.05	5.78		Parks2019BrainBehavImmun
HLA-DQA1	HLA-DQA1*05	HLA-DQA1*05:05	HSV-1	Seropositivity					638	998	GeneralPop	22.34	22.8		Parks2019BrainBehavImmun
HLA-DQB1	HLA-DQB1*02	HLA-DQB1*02:01	HSV-1	Seropositivity					638	998	GeneralPop	6.97	5.75		Parks2019BrainBehavImmun
HLA-DQB1	HLA-DQB1*02	HLA-DQB1*02:02	HSV-1	Seropositivity					638	998	GeneralPop	12.85	12.5		Parks2019BrainBehavImmun
HLA-DQB1	HLA-DQB1*03	HLA-DQB1*03:01	HSV-1	Seropositivity					638	998	GeneralPop	24.53	24.39		Parks2019BrainBehavImmun
HLA-DQB1	HLA-DQB1*03	HLA-DQB1*03:02	HSV-1	Seropositivity					638	998	GeneralPop	16.61	17.6		Parks2019BrainBehavImmun
HLA-DQB1	HLA-DQB1*05	HLA-DQB1*05:01	HSV-1	Seropositivity					638	998	GeneralPop	12.46	13.2		Parks2019BrainBehavImmun
HLA-DQB1	HLA-DQB1*06	HLA-DQB1*06:01	HSV-1	Seropositivity					638	998	GeneralPop	3.37	3.76		Parks2019BrainBehavImmun
HLA-DQB1	HLA-DQB1*06	HLA-DQB1*06:03	HSV-1	Seropositivity					638	998	GeneralPop	7.29	7.37		Parks2019BrainBehavImmun
HLA-DPB1	HLA-DPB1*10	HLA-DPB1*10:01	HSV-1	Seropositivity					638	998	GeneralPop	5.56	5.17		Parks2019BrainBehavImmun
HLA-DPB1	HLA-DPB1*02	HLA-DPB1*02:01	HSV-1	Seropositivity					638	998	GeneralPop	25.78	25.31		Parks2019BrainBehavImmun
HLA-DPB1	HLA-DPB1*04	HLA-DPB1*04:01	HSV-1	Seropositivity					638	998	GeneralPop	42.32	43.15		Parks2019BrainBehavImmun
HLA-DPB1	HLA-DPB1*04	HLA-DPB1*04:02	HSV-1	Seropositivity					638	998	GeneralPop	9.33	9.17		Parks2019BrainBehavImmun
HLA-A	HLA-A*01	HLA-A*01:01	HCMV	Seropositivity					589	1047	GeneralPop	13.41	12.68		Parks2019BrainBehavImmun
HLA-A	HLA-A*11	HLA-A*11:01	HCMV	Seropositivity					589	1047	GeneralPop	5.09	5.2		Parks2019BrainBehavImmun
HLA-A	HLA-A*02	HLA-A*02:01	HCMV	Seropositivity					589	1047	GeneralPop	15.7	16.53		Parks2019BrainBehavImmun
HLA-A	HLA-A*02	HLA-A*02:05	HCMV	Seropositivity					589	1047	GeneralPop	4.33	3.91		Parks2019BrainBehavImmun
HLA-A	HLA-A*24	HLA-A*24:02	HCMV	Seropositivity					589	1047	GeneralPop	8.83	9.14		Parks2019BrainBehavImmun
HLA-A	HLA-A*26	HLA-A*26:01	HCMV	Seropositivity					589	1047	GeneralPop	13.92	15.04		Parks2019BrainBehavImmun
HLA-A	HLA-A*03	HLA-A*03:01	HCMV	Seropositivity					589	1047	GeneralPop	8.06	8.95		Parks2019BrainBehavImmun
HLA-A	HLA-A*33	HLA-A*33:01	HCMV	Seropositivity					589	1047	GeneralPop	3.23	3.76		Parks2019BrainBehavImmun
HLA-B	HLA-B*14	HLA-B*14:02	HCMV	Seropositivity					589	1047	GeneralPop	11.88	11.8		Parks2019BrainBehavImmun
HLA-B	HLA-B*35	HLA-B*35:01	HCMV	Seropositivity					589	1047	GeneralPop	5.43	5.35		Parks2019BrainBehavImmun
HLA-B	HLA-B*35	HLA-B*35:02	HCMV	Seropositivity					589	1047	GeneralPop	9.34	8.71		Parks2019BrainBehavImmun
HLA-B	HLA-B*35	HLA-B*35:03	HCMV	Seropositivity					589	1047	GeneralPop	4.67	3.88		Parks2019BrainBehavImmun
HLA-B	HLA-B*38	HLA-B*38:01	HCMV	Seropositivity					589	1047	GeneralPop	15.62	17.85		Parks2019BrainBehavImmun
HLA-B	HLA-B*52	HLA-B*52:01	HCMV	Seropositivity					589	1047	GeneralPop	4.58	5.07		Parks2019BrainBehavImmun
HLA-B	HLA-B*57	HLA-B*57:01	HCMV	Seropositivity					589	1047	GeneralPop	5.43	4.46		Parks2019BrainBehavImmun
HLA-B	HLA-B*08	HLA-B*08:01	HCMV	Seropositivity					589	1047	GeneralPop	3.74	4.1		Parks2019BrainBehavImmun
HLA-C	HLA-C*12	HLA-C*12:02	HCMV	Seropositivity					589	1047	GeneralPop	4.67	5.07		Parks2019BrainBehavImmun
HLA-C	HLA-C*12	HLA-C*12:03	HCMV	Seropositivity					589	1047	GeneralPop	19.35	21		Parks2019BrainBehavImmun
HLA-C	HLA-C*04	HLA-C*04:01	HCMV	Seropositivity					589	1047	GeneralPop	20.88	19.59		Parks2019BrainBehavImmun
HLA-C	HLA-C*06	HLA-C*06:02	HCMV	Seropositivity					589	1047	GeneralPop	12.48	11.25		Parks2019BrainBehavImmun
HLA-C	HLA-C*07	HLA-C*07:01	HCMV	Seropositivity					589	1047	GeneralPop	7.89	8.16		Parks2019BrainBehavImmun
HLA-C	HLA-C*08	HLA-C*08:02	HCMV	Seropositivity					589	1047	GeneralPop	11.88	11.86		Parks2019BrainBehavImmun
HLA-DRB1	HLA-DRB1*01	HLA-DRB1*01:02	HCMV	Seropositivity					589	1047	GeneralPop	9.93	10.06		Parks2019BrainBehavImmun
HLA-DRB1	HLA-DRB1*11	HLA-DRB1*11:01	HCMV	Seropositivity					589	1047	GeneralPop	13.24	12.93		Parks2019BrainBehavImmun
HLA-DRB1	HLA-DRB1*11	HLA-DRB1*11:04	HCMV	Seropositivity					589	1047	GeneralPop	5.52	5.23		Parks2019BrainBehavImmun
HLA-DRB1	HLA-DRB1*13	HLA-DRB1*13:01	HCMV	Seropositivity					589	1047	GeneralPop	6.79	7.21		Parks2019BrainBehavImmun
HLA-DRB1	HLA-DRB1*13	HLA-DRB1*13:02	HCMV	Seropositivity					589	1047	GeneralPop	2.97	4.03		Parks2019BrainBehavImmun
HLA-DRB1	HLA-DRB1*15	HLA-DRB1*15:02	HCMV	Seropositivity					589	1047	GeneralPop	3.57	3.79		Parks2019BrainBehavImmun
HLA-DRB1	HLA-DRB1*03	HLA-DRB1*03:01	HCMV	Seropositivity					589	1047	GeneralPop	5.86	5.75		Parks2019BrainBehavImmun
HLA-DRB1	HLA-DRB1*04	HLA-DRB1*04:02	HCMV	Seropositivity					589	1047	GeneralPop	16.04	15.89		Parks2019BrainBehavImmun
HLA-DRB1	HLA-DRB1*07	HLA-DRB1*07:01	HCMV	Seropositivity					589	1047	GeneralPop	15.28	14.33		Parks2019BrainBehavImmun
HLA-DQA1	HLA-DQA1*01	HLA-DQA1*01:01	HCMV	Seropositivity					589	1047	GeneralPop	11.54	11.74		Parks2019BrainBehavImmun
HLA-DQA1	HLA-DQA1*01	HLA-DQA1*01:02	HCMV	Seropositivity					589	1047	GeneralPop	7.05	8.44		Parks2019BrainBehavImmun
HLA-DQA1	HLA-DQA1*01	HLA-DQA1*01:03	HCMV	Seropositivity					589	1047	GeneralPop	10.61	11.28		Parks2019BrainBehavImmun
HLA-DQA1	HLA-DQA1*02	HLA-DQA1*02:01	HCMV	Seropositivity					589	1047	GeneralPop	15.2	14.43		Parks2019BrainBehavImmun
HLA-DQA1	HLA-DQA1*03	HLA-DQA1*03:01	HCMV	Seropositivity					589	1047	GeneralPop	17.4	17.57		Parks2019BrainBehavImmun
HLA-DQA1	HLA-DQA1*05	HLA-DQA1*05:01	HCMV	Seropositivity					589	1047	GeneralPop	5.77	5.78		Parks2019BrainBehavImmun
HLA-DQA1	HLA-DQA1*05	HLA-DQA1*05:05	HCMV	Seropositivity					589	1047	GeneralPop	23.6	22.8		Parks2019BrainBehavImmun
HLA-DQB1	HLA-DQB1*02	HLA-DQB1*02:01	HCMV	Seropositivity					589	1047	GeneralPop	5.69	5.75		Parks2019BrainBehavImmun
HLA-DQB1	HLA-DQB1*02	HLA-DQB1*02:02	HCMV	Seropositivity					589	1047	GeneralPop	12.99	12.5		Parks2019BrainBehavImmun
HLA-DQB1	HLA-DQB1*03	HLA-DQB1*03:01	HCMV	Seropositivity					589	1047	GeneralPop	25.89	24.39		Parks2019BrainBehavImmun
HLA-DQB1	HLA-DQB1*03	HLA-DQB1*03:02	HCMV	Seropositivity					589	1047	GeneralPop	17.23	17.6		Parks2019BrainBehavImmun
HLA-DQB1	HLA-DQB1*05	HLA-DQB1*05:01	HCMV	Seropositivity					589	1047	GeneralPop	13.67	13.2		Parks2019BrainBehavImmun
HLA-DQB1	HLA-DQB1*06	HLA-DQB1*06:01	HCMV	Seropositivity					589	1047	GeneralPop	3.57	3.76		Parks2019BrainBehavImmun
HLA-DQB1	HLA-DQB1*06	HLA-DQB1*06:03	HCMV	Seropositivity					589	1047	GeneralPop	7.05	7.37		Parks2019BrainBehavImmun
HLA-DPB1	HLA-DPB1*10	HLA-DPB1*10:01	HCMV	Seropositivity					589	1047	GeneralPop	5.94	5.17		Parks2019BrainBehavImmun
HLA-DPB1	HLA-DPB1*02	HLA-DPB1*02:01	HCMV	Seropositivity					589	1047	GeneralPop	24.7	25.31		Parks2019BrainBehavImmun
HLA-DPB1	HLA-DPB1*04	HLA-DPB1*04:01	HCMV	Seropositivity					589	1047	GeneralPop	42.19	43.15		Parks2019BrainBehavImmun
HLA-DPB1	HLA-DPB1*04	HLA-DPB1*04:02	HCMV	Seropositivity					589	1047	GeneralPop	10.02	9.17		Parks2019BrainBehavImmun
HLA-A	HLA-A*01	HLA-A*01:01	HSV-2	Shedding	1.5	1.2	1.9	RR	267	0					Maraget2016GenesImmun
HLA-B	HLA-B*08	HLA-B*08:01	HSV-2	Shedding	1.4	1.1	1.7	RR	267	0					Maraget2016GenesImmun
HLA-C	HLA-C*07	HLA-C*07:01	HSV-2	Shedding	1.3	1	1.6	RR	267	0					Maraget2016GenesImmun
HLA-A	HLA-A*26		HSV-2	Shedding	0.5	0.3	1	RR	267	0					Maraget2016GenesImmun
HLA-B	HLA-B*38		HSV-2	Shedding	0.3	0.1	1	RR	267	0					Maraget2016GenesImmun
HLA-C	HLA-C*12	HLA-C*12:03	HSV-2	Shedding	0.5	0.3	0.9	RR	267	0					Maraget2016GenesImmun
HLA-DRB1	HLA-DRB1*11	HLA-DRB1*11:04	HSV-2	Shedding	0.4	0.2	1	RR	267	0					Maraget2016GenesImmun
HLA-A	HLA-A*43	HLA-A*43:01	KSHV	Shedding	5.3	1.7	17	OR	331	117	Healthy				Alkharsah2007JInfectDis
HLA-A	HLA-A*68	HLA-A*68:01	KSHV	Shedding	3.5	1.4	8.5	OR	331	117	Healthy				Alkharsah2007JInfectDis
HLA-A	HLA-A*30		KSHV	Shedding	0.6	0.3	1	OR	331	117	Healthy				Alkharsah2007JInfectDis
HLA-DRB1	HLA-DRB1*04		KSHV	Shedding	4.1	1.4	17.8	OR	331	117	Healthy				Alkharsah2007JInfectDis
HLA-A	HLA-A*30	HLA-A*30:01	KSHV	Shedding	1.1	0.5	4.3	OR	34	174	Healthy				GuechOngey2010InfectAgentCancer
HLA-A	HLA-A*30	HLA-A*30:02	KSHV	Shedding	1.8	0.8	4.1	OR	34	174	Healthy				GuechOngey2010InfectAgentCancer
HLA-A	HLA-A*68	HLA-A*68:01	KSHV	Shedding	1	0.1	9.2	OR	34	174	Healthy				GuechOngey2010InfectAgentCancer
HLA-A	HLA-A*68	HLA-A*68:02	KSHV	Shedding	0.5	0.1	1.8	OR	34	174	Healthy				GuechOngey2010InfectAgentCancer
HLA-DRB1	HLA-DRB1*04	HLA-DRB1*04:05	KSHV	Shedding	1.8	0.1	5.2	OR	34	174	Healthy				GuechOngey2010InfectAgentCancer
HLA-B	HLA-B*08	HLA-B*08:01	KSHV	Shedding	1.1	0.3	4.1	OR	34	174	Healthy				GuechOngey2010InfectAgentCancer
HLA-B	HLA-B*44	HLA-B*44:03	KSHV	Shedding	1.1	0.1	9.9	OR	34	174	Healthy				GuechOngey2010InfectAgentCancer
HLA-B	HLA-B*44	HLA-B*44:15	KSHV	Shedding	5.5	1.1	28.6	OR	34	174	Healthy				GuechOngey2010InfectAgentCancer
HLA-A	HLA-A*02	HLA-A*02:01	VZV	Shingles	0.88	0.87	0.89	OR	200000	0	Healthy			TRUE	Tian2017NatComm
HLA-B	HLA-B*44	HLA-B*44:02	VZV	Shingles	0.81	0.79	0.82	OR	200000	0	Healthy			TRUE	Tian2017NatComm
HLA-B	HLA-B*57	HLA-B*57:01	VZV	Shingles	1.22	1.18	1.25	OR	200000	0	Healthy			TRUE	Tian2017NatComm
